# Supplementary material for: Discovering 3D hidden elasticity in isotropic and transversely isotropic materials with physics-informed UNets
Source: Acta Biomater. Author manuscript; Available in PMC 2026 Apr 29. (PMC13128258; doi:10.1016/j.actbio.2024.06.038)
Supplement: example [file NIHMS2148087-supplement-example.mlx]

Archive with 10 entries (10 files):
- [Content_Types].xml
- _rels/.rels
- matlab/_rels/document.xml.rels
- mathml/eqn1.mml
- matlab/document.xml
- matlab/output.xml
- metadata/coreProperties.xml
- metadata/mwcoreProperties.xml
- metadata/mwcorePropertiesExtension.xml
- metadata/mwcorePropertiesReleaseInfo.xml
