# Supplementary material for: Discovering 3D hidden elasticity in isotropic and transversely isotropic materials with physics-informed UNets
Source: Acta Biomater. Author manuscript; Available in PMC 2026 Apr 29. (PMC13128258; doi:10.1016/j.actbio.2024.06.038)
Supplement: example [file NIHMS2148087-supplement-example.mlx › matlab/_rels/document.xml.rels]

<?xml version="1.0" encoding="UTF-8" standalone="yes" ?>
<Relationships xmlns="http://schemas.openxmlformats.org/package/2006/relationships">
  <Relationship Id="rId1" Target="../mathml/eqn1.mml" Type="http://www.w3.org/TR/MathML2/"/>
</Relationships>
