# Supplementary material for: Discovering 3D hidden elasticity in isotropic and transversely isotropic materials with physics-informed UNets
Source: Acta Biomater. Author manuscript; Available in PMC 2026 Apr 29. (PMC13128258; doi:10.1016/j.actbio.2024.06.038)
Supplement: example [file NIHMS2148087-supplement-example.mlx › mathml/eqn1.mml]

<math xmlns="http://www.w3.org/1998/Math/MathML" display="inline"><mrow><mi mathvariant="italic">y</mi><mo>=</mo><msup><mrow><mi mathvariant="normal">ax</mi></mrow><mrow><mn>2</mn></mrow></msup><mo>+</mo><mi mathvariant="normal">bx</mi><mo>+</mo><mi mathvariant="italic">c</mi></mrow></math>
