# Supplementary material for: Discovering 3D hidden elasticity in isotropic and transversely isotropic materials with physics-informed UNets
Source: Acta Biomater. Author manuscript; Available in PMC 2026 Apr 29. (PMC13128258; doi:10.1016/j.actbio.2024.06.038)
Supplement: example [file NIHMS2148087-supplement-example.mlx › matlab/output.xml]

<?xml version="1.0" encoding="UTF-8"?><embeddedOutputs><metaData><evaluationState>manual</evaluationState><layoutState>code</layoutState><outputStatus>ready</outputStatus><splitterState><proportion>0.403167915386486</proportion></splitterState></metaData><outputArray type="array"><element><type>figure</type><outputData><figureId>65c87eae-818e-4630-8eaf-8cf80240a29e</figureId><figureUri>data:image/png;base64,iVBORw0KGgoAAAANSUhEUgAAA/AAAAL0CAYAAACrudysAAAAAXNSR0IArs4c6QAAIABJREFUeF7snQn8VdP6/5dIJRooZRb1u0imKKGoTKnIUKFBgxLKHBEaKOQiShkjmWeahJCx/iJjcUNX6BYNt1KuKf/XZ93fOr/93d99zt77nP0969lnffbr1Ys6e6/1rM+zzj7rvdaznrXZX3/99ZfiRQWoABWgAlSAClABKkAFqAAVoAJUgAqIVmAzArxo/9A4KkAFqAAVoAJUgApQASpABagAFaACWgECPDsCFaACVIAKUAEqQAWoABWgAlSAClCBFChAgE+Bk2giFaACVIAKUAEqQAWoABWgAlSAClABAjz7ABWgAlSAClABKkAFqAAVoAJUgApQgRQoQIBPgZNoIhWgAlSAClABKkAFqAAVoAJUgApQAQI8+wAVoAJUgApQASpABagAFaACVIAKUIEUKECAT4GTaCIVoAJUgApQASpABagAFaACVIAKUAECPPsAFaACVIAKUAEqQAWoABWgAlSAClCBFChAgE+Bk2giFaACVIAKUAEqQAWoABWgAlSAClABAjz7ABWgAlSAClABKkAFqAAVoAJUgApQgRQoQIBPgZNoIhWgAlSAClABKkAFqAAVoAJUgApQAQI8+wAVoAJUgApQASpABagAFaACVIAKUIEUKECAT4GTaCIVoAJUgApQASpABagAFaACVIAKUAECPPsAFaACVIAKUAEqQAWoABWgAlSAClCBFChAgE+Bk2giFaACVIAKUAEqQAWoABWgAlSAClABAjz7ABWgAlSAClABKkAFqAAVoAJUgApQgRQoQIBPgZNoIhWgAlSAClABKkAFqAAVoAJUgApQAQI8+wAVoAJUgApQASpABagAFaACVIAKUIEUKECAT4GTaCIVoAJUgApQASpABagAFaACVIAKUAECPPsAFaACVIAKUAEqQAWoABWgAlSAClCBFChAgE+Bk2giFaACVIAKUAEqQAWoABWgAlSAClABAjz7ABWgAlSAClABKkAFqAAVoAJUgApQgRQoQIBPgZNoIhWgAlSAClABKkAFqAAVoAJUgApQAQI8+wAVoAJUgApQASpABagAFaACVIAKUIEUKECAT4GTaCIVoAJUgApQASpABagAFaACVIAKUAECPPsAFaACVIAKUAEqQAWoABWgAlSAClCBFChAgE+Bk2giFaACVIAKUAEqQAWoABWgAlSAClABAjz7ABWgAlSAClABKkAFqAAVoAJUgApQgRQoQIBPgZNoYroU+PLLL1XXrl3Vxx9/nNXwbbfdVu2///7q8MMPV3379lW777574o185JFHVPfu3XW5qOuJJ55Qf/vb3xKvp9QKvO6669S1116rm3Xccccp6LjddtsV3Mx8y121apXq1q2bmjVrVmQbHn74Yf0MLv/zI0eOVNdcc025sn766Sf16KOPqvbt26uGDRtGrgs3/vrrr2ratGlq4sSJavbs2frZQw89VHXs2FFdcMEFauutt45VXkXcHEVHfC8POeQQ1aZNG3X66aerXXfdNdCUKJpG0WTDhg3qoYceUpMnT1bz5s1T22yzjWrWrJmuu2fPnmrLLbesCClElblp0yY1Z84c9dVXX6l+/fqJso3GlFUg1zvM/7vnfQelRcdffvlFvfHGG/o7uWDBAoU24TrwwAP1b+gZZ5yhWrZsqapVq5azSYW8S5PS6q+//lKffPKJev3119U555wTanNS9YaVw3FJmEL8nApEU4AAH00n3kUFIisQBeC9he22227q1ltvVSeffLLabLPNItcTdiN/KMMUCv48X9AOqy3fcqOAp7/uOAAPiHzyySfVTTfdpKpWrRp7oufPP//U/ffyyy8vJwEGjrfddpuIwWNcHQHz119/vYbKLbbYokzbwgA+iiYoEJqNHz++nG7ZJlnC+liaPgdgfPHFF+rGG2/UwORCm9PknyBbSxngP//8cw2677zzTk43YdL9jjvuUAcddFC5+wp9lybVP5YuXarGjRun7r77bnXmmWeKeQejfRyXJOVlluO6AgR413sA25+4AnEBHgbsvffe6vHHH1f77bdfYvbwhzI/KfMF7bDa8i03LnjCjjgAX2g/WbZsmV7tx8qV/5IEZfnoiPYAMC+99NIyEB8G8FE0werYaaedphYvXlxOtzSuXob1f//nYRrGLY/3V7wCpQrwP/zwg+rRo4derY5yAeLxHfVHzhX6Lo1Sd9g9iCK4+OKLNbzjkjSJSoAP8x4/pwLRFSDAR9eKd1KBSArkA/AoGGHNw4YNU5tvvnmkesJukjCYCLPRpc9tAXyYxoX2E39/x0r+JZdcoipVqqR+//13VaVKlTATivJ5vgCPCBlohEF71CuKJljpO+KIIzJFYgKvc+fOCiHlWJ2uXLly1OpSeR8BPn1uy/cdJr2l999/vzr77LO1mfi+I/IG239q1qypv4srVqzQkTKjRo3KNAVRRwBl71XouzQJnaQDfBJtZBlUgAooRYBnL6ACCSsQthfQDAiwXxjhxevXr9cWYO/xlClTVO3atROxSMJgIpGGlEgh+Q5+Kxp0Cu0nYf1divvCdMT38t///rd699131YgRI9T777+fMR37+MeMGRN5MiKKJn6Af/vtt2NNEkjRNV87wvyRb7l8ruIUyPcdVnEWFV5yVOBdu3atOv/88/VkHq6gle1C36WFt0apqO1Joi6WQQWogD0FCPD2tGfNJapAlME7mg5wx4AA0I4rW8I07Kt74YUX1GOPPabhYvXq1TqpTuvWrfWqwV577RW4dz5oMFGjRg2dHOvVV1/Vdd511116IOK/vv32W713DvXhuu+++3SyPVzecvHsLbfcopPl3HvvvdpOrLpitRK2dejQISv0mD2wKBuhi0gahH3Hhx12mE4WdNJJJ6nq1auXs807iESINvYRI4EaygEUoYxTTjlFr47ssssuegXlzTffVGPHjtUJ1vD50UcfrS688ELVpEmTnOUH+STIH0g+dsABB6gTTjhB61S3bt3Y5Wb7OhQKOtmeD4sUCQu9DFvRjqpdWF/2D0gRurrnnnuqq6++WvuzefPm6txzz9UJG3NFr8TRcdGiRap37946sRwufxLIbGVF0QSTA9A2W5JLv+6mv+E9gf6N98aRRx6pw+/xPQlKsOj/jl511VXqhhtu0LkO0FeRZBPfG/NsPnV4+4/RB8m9sJ8dPsLn8G2XLl3KfSe83+Ggfh82mQH/oO1GQ7wLoc9OO+2ki/vjjz/01geTrHGHHXbQNiE5YdQLkRDwPyIj3nrrLf1+woUVWrQXE66nnnpqoP5B7zY8iySi0KR///7ah4hS8V7FfLfh3YlIGfgLCU6RSBBtw7sTE1ZBiVXzDaH3fy/gX/xu4TcNfoHO0AaaDho0KGtSV5PwEHvQ8d1HlAp+J/CuR+JNb+h41G0o/vcLfHvzzTertm3blvNPtr4T9V364YcfZqJu8H6855571AMPPKD/4HuNtiAKD37ABd2g0fPPP6/+3//7f/oek2gT9+K33Psb6f3eB9nq18SU//TTT2v/492A325sJ8j2+4tyTYK822+/PfObD70uuugi1apVKx3BYBLB+rdRRZnkyOd9ZL5zSMSK8c3cuXO1BFETk0Z9L/A+KiBFAQK8FE/QjpJRIEmAx48QBlPe1UCvUPjBxUAce3T9mXGDfigxyAFAYCCGCz/Ud955p/7h9l4vvvii/gHHBUDCIKJBgwb6795yMYgGJCOawEQSeMsJ2j+Mz/EDjc8wAAh6DvdkSxbkHUT26tVLl/XUU0+V6z+we9KkSeq1115TABh/PdlCo3MNUhFKiQFmUH3GANSLARnyGmQbnMfJbh8HPIO+RFIAPt++7B9gAzoAsgau0WbvBFO2F0kcHTEYRHQMvlfmevnll9Uxxxyj/1osgMdEGqDkueeeC2wWYAPfvRYtWpT53PsdRVg+tjFg8G4ufG8QEozBf751eN9zmAjDuwShyCZzt9cgvEuwJ7devXr6nwsFePgH76QBAwZkvtcoc8iQITpXAb7zmND517/+lanPfBblhwYTAPA/ysz2fjLvKLTZe7oHbAMQY3IWk63ZrqB3YzHfbegDa9as0QDmv9AewCVgLOo7LNfvnv/78ve//1336aCEcdnen3gPIApm+PDh5ezFuxzaYaIFE8m4ogI8Ek56fxNN4Zh8Pu+889RRRx0VmoQzH4BHNntM5mAywlyYWMaECiacUCYmg3Ml1fN/r+IAPCYTMLbIVv6xxx6r3xGNGjUqoze+Gzg1A+8l/3cD44jRo0frLQeAeFxxAT6f91HU71y2fh3lncB7qIA0BQjw0jxCe1KvQBjAYxVh+fLlekDrDaHHihpABPvucPlXAXMJEzQYzDbTjZn8Tp066cEtfpwx++5Nnvfbb7/pgTBsw4UfapRvjrQKGyR47cRAZOrUqapp06aZf8YAAKv2qCPsChrMhQ3+vWXuscceCkf6ZBuEe0HGPJcN4DHQwwASkwG48F/8wcQJNMXqg4FKv2a4P9/w07BVXb+GQass3mPozIAq6qAz25FJYXZ5JykK6ct+gPe3F/Xgu2RWrbL1qTgAjzL8Ie7eaJViAPx//vMfvVKfa7IIdgZ9R3J9R6ETBuYAFABcvnWE9R+/H7x7hsO+w2Er8CgbE3eYvJwwYYKuykzIYZISbTJgilVdvFfr168f9rrJfI7VXZwKkgvezc3+d4g/MgF9E0cDoixoAFjEFfRuDNMlyXdbmBhBidqSWoEPq9v//gSgwYeIXMh2QU9EmJkJpKgAj/Lmz5+vI1oAj/4L/QogjQkq/H/QSTFh3wUTVeNdgffXY069wKQUvvveaAL0obPOOktHGM2cOVNPIhtbvd+rsN9mo8k///lPPcEVlnHfP0EAmzGRCa2yfTf8fogD8Pm+j3CCACYq8TsTdnknScLu5edUQLICBHjJ3qFtqVQg7Mc8W6MAtfjRxgDBDy34cUdYH0Jft9pqK7VkyRIdQoxVKFyY+QaIY9bcXNkAHj+SGJCYVT1/GL03fB7l4j6ExwWVi3/DrDZsB0ht3LhRH0eGWXhz+QdSCGfHOddmdQwDZYT3YjIBZ2c/88wzum1mgIIwQRyJg8EZLv8gF23GZANWvJHRG6H7WIkxF1Yp8TwGpN9//71edTCDe4TrI+TOC3/ZBqleXfwh1YB7hOuiHbiCVtilAXxYP4n65QubsCq0LwcBPAaWWLnKdk57kO1xAR5HnCH8+9NPP9XFeQeiYWWFaYLywvbAe7+/+B6i/wBgEDaMFWbAqwkh9yfA9A/k0b8BQAgh94ZtF1KHv42wcfDgwXprCt5R06dP11sbzPfcvzUgTMMo/c8/MYT3CkK/MeGIC+3GaiHC1eNc3u8qysQ7DZFGuPDuRXgw3keYHMA7xJu3BO8iRImYd9XQoUMz0Oc/ecD/bizmuw32YfIHW4swwfDzzz+XmWDA597fJP+71/+Oi7MCj7Kwuo33PKIyMPGJvmL6s79s9CHv1i+8fzGZiv6MLVv+3wyUHwfgMamM38GgSC1vv8GkF3wbtP0B94WFh/u/8/jOYDIN29W8R1V+8MEHOoke2n388cfr7SF16tTRpvi33vm/V2F74P0T0fiOQEtsnQjS0hvdhEmzgQMHqgcffDDz/cJKO7aSBL2X/O/NMI3yfR95n8N2GvTpfffdV7/roCH68Y8//qi3uCGiAn0uySN747xbeC8VSEoBAnxSSrIcKvC/CuQD8P7VDu8POIpFOCPA1Pujg1V8/BsGyrj8P+S5BhOY0cdMPy5/GL03fD5ottoPB/7wZT/4AOavvPJKXZd/dd+/dxX3YLUFdcAuXBjkYNXBZAH3DnIx2489qt5QT/8gGIM7DE7MhRBFrGbg8oN42CA1VycPA/Swz7OVHbbS7X8u6gq8eS5s0Bn2xQ6D1UL7sn9A6u8PYfaZz+MCo79dxQR4f5uDkuh5/YZBKf6+44476ub6v6Poe16QxD2F1uHXx78Sjck8wDzeD7j8STrj+iPIz0Gh9N77sm3hCesz3u8q9iTjTxID/rDvSjHfbUGTvuvWrdOru3hH4vJHhSW1Au//XYEfEZlgohMQsYX3OqIpcL3yyitlJqf97/SgFfo4AI86EBlntltl27Jm+g0mH6AFJta9V9i71A/wYXlGgvppGKCHfb5y5Ur92/rSSy/p4v2TNH7A944P/BNQ/mdRnn+FPuoKfCHvI6/uGBNhax4mEXlRgVJWgABfyt5l26woEBfgg/Z6h0GmaZh3tSfXIN4Pqt6QM28opx+wg36gvT+WQSH4uQbmCGfHaoNJohcEFmibP4meN0rAO4j0txnPerXD3lwk7kLCJHOFDbKigjZWbTCJ8tlnn6kZM2YoTHyYqAGuwHfL6F1oX/YP7IJ8HuWLHhcYbQK8/xx5rCJjBdJ7eQfT/nBsP8B79++bMgqtw69PUELMXN+luP7I5mP0D0QjYCXTewWF/+LzXO9nA1TQC+CC1U6ALlZesQ0FK9VI/OdPPper/2Fl+6uvvlLvvfeeXilGeL65cq3AV/S7DRCN6CN/wk3v5K4fpJMCeEzooixv0smoE85BUVPQ0z9xHBfgjU/wXkdEAHIbIFIrWx4D5MfAsXLeYzLDfltybcvJ1Yfwu4yz6j/66CMdEYdJe2NX3BV4P4QjeZ0/14F3wsSrt/ffg7aAoA3+3/ioAF/I+8i/BQLfV+TnQbuwdcYb3RDlt4L3UIE0KECAT4OXaGOqFIgC8Ag7R8g3fmgQounPth4VInMNGHJ95ocis4/OC87ZfqDDBim5BuZhK1DG0bnKCNMmzL6wz3OVj1UahOdjcOcdRPk7aEUCvH9AFPblCAOlMD3Cyg/zaZi/wiZW/H01TgJAr+1hOvjb6R9se/eahpUVpgnqyhVCH+Ud4rfXOxD3A3zQnvJC64jSxmIAfDYox4QawpD9VxSAx/cckUPerUCmHKy6YksRonoQkmu29njrAcRg4gr5C7zJFv225AL4oH4e9l0N+9zrj2wrlbnKSArgg95h+dZrNPWDY74A7/URwBnQjL6E8rx75IN+H8P093/nc9mI7WSYGEY/wqRPtj3ncQHeb0PY+907CR7WPpTlj7yJCvCFvI9ybYEwmfWxVQ+5f7bffvuwJvNzKpAKBQjwqXATjUyTAlEGtmHtKRR6UH7Yj+2zzz6r967hMqGSgACTfT4owVuUcksV4AGS2O/nHdRjDykG8piIQT4Ck3mXAP9/K/CF9mU/wGc7OSHsOxUG3f7nvSuR+AyrcSeeeKK+LaysKO+ApAHeCwNhUTLZoDdMQ28dUdpYLIAPSqyFMGfs7fVPjkYBeCRuNMfImeMxg1ZiMRGLvBcAAxNij/Drfv36ZfZzA/ixfQD5S7B6j61LZq+3TYD3h8cb3+cL0nH2wKcF4L3fB7yHEGVi8hvgM7//wn5z/d/5oMgY837BCj8ib8yFSSP8XiMyA5OJZmtKRQM86jcTgGHtKzbAe/U3x8jh+4qxTVBCQpMoEN9PrsqHve35uXQFCPDSPUT7UqdAlIFtWKMKDTuOAtr+1XasFiHc3Bxrk211IOxHvJgh9BW9SuUt35uZGrP6yH6N7QAmnDYMVMM+z9YnwmAxrC+FPR/mz7Dyw/p7oX05bE9nmH3m8zAdvOX480tEPQfelBGmCe7LBfD+LSRxVxOj+LTQOqK0sRgAj9BiTOq8/vrrZboCvqMALoTSevevRwV4b2FY4UMCzHfffVf7De8ClIMLScBwTvcBBxygM+N7k3xhMhTHdJrz6cM0C3tHhPk17POw7Udoj3fiyh+ubmsFPpdNxk9hCQKzvSdw5B+i4HAFbQnzPucP8y4U4LOdtoAIL0RImP6F41CRLyYowW1cgPfnJIly4oPRIEoIvV+jqCvwhb6PvH4yJ/0gtB7tw5a9BQsW6FvwXsBkOybVeFGBNCtAgE+z92i7SAXCBmlRjM4n8Zc/0VXYYM5//m3v3r3VwoULdcin/+x3r81h5eYCpXyS2CFUEQNk7D/FVcxBrhfgc9XrT8LEFfj/W4EvtC8XE+BRF1ZQceLDtGnTMt3e/90KmwyI8g7IBfD+TNNBSexyvUfCvqN4ttA6orSxogEeYI0EcyYqBitsWHH/7rvvtDzZzhSP8g7OdU+2/dZhmoTt0y7muw3t8yeD809AVFQSu7gr8FGS2GHiGUd5mivqpJcf/OEDHHEatELrPYIV9XijcvD3sO9d2MkTKCPsfecPUY8L8H7ADspzk63vR0liB01M/giUExXgC30f5fq+hu3LL/R9wOepgA0FCPA2VGedJa1A2CAuSuP92YDDjpELysYeNpiAHdnOOw5KMmTsDis3DG784a5hx8j5ByjFHORmA3h/AigcUYOwPOyVxJVWgEc/wsAXYZoYzG+99dah2bfD+nuhfTlsQBvl+4R74mbzN+Wa88XNKQhBZfkHqWGaoIywwbx3FQ6rRji6DMfIYc81jkZCnfARIAuTW96jkcK+o6ZthdQRpY1xAB7fHyTlREQLkpttueWWoa71v0vM8VEACHN8XbZQ+myFYzIO4fJz587Ve9gRTo/j8XA8HWyD5kj+hhBnsy/ZgJxfE3/yQX9uApsh9Gi/9zg2gCGyd2PyyrTLm/cB99tagQ87Rg4rqvCRd5tDVIAPOuUCvzk41s7rc2Sox3GNZvtD0CS3179B71JEcBxxxBGZrhe0+u23x5+rwN/HwgAeK80It8cYApP2+F4h2z98iQvvN3MUXNWqVXXCRUxgIGoEW8MOOeSQzDGJYcfIzZo1S38vTHRKHIDHvfm+j9auXatX2JHgD9FTGL/gGDlMwmDRABn3MQlqwur9/Tr0RcMbqIBABQjwAp1Ck9KtQJSBbZQWYoCPzMdBe7n8zwcdlxRlEO8/UgblBp397q0vrNwwgM+WNTpIk6AVNFsA7z1eD7YirBPH0WHQiAEQQurNFed8+bC+EKZnoc9nS2oU9YijKP29kL5sG+CDvlthPomqSa7B/IoVK/TRkIDDsKtz5866P5rzyMO+o6a8QuqI0sZc31W/X71tjBLW6w+dx0Sg0QA+A2yZ91lQKH02TdesWaN1B7xHubxHgAIkAFxPP/20fhQTeciODxAMgps4gIzywvwa9rnXH2Ft8x9tivttAbz/aNEw2/F5VIDHvYsWLVKIQMuVcNBbZ7btGWHv0g8//DAU4FGP93QZTASg/wLEv/nmG3XFFVdoUDVXUC6DbH42msRprz/bPiYyunfvnpkgC/NF1BV4lJPP+wjHxeGITEQSRLkwYYHv58EHHxzldt5DBcQqQIAX6xoallYFogxso7QNgxYcPYSwwGzn0mIggSOU8COLlSLvFTaYw72oA4MFPG8uDIQxE25gwG9rWLlhcIPysMKDQfa4ceOyZtcNOl4vbBCZ9CDXu5KO1Qdo7QV1rzY4VQADEAC9P+w/it3Z+kQUPXP1p7Dn/atbuQaGQfVE6e+F9GVbAI8VKww+AWTeo6KgQZimUTQJW4FHPSinb9++erU+24VVMoAg9u+aK+w76i0r3zqitDFsss274ua1yR+a7G+7P3TeHyXhh/u4ofSLFy/Wycq82yiC9McK9sSJE1WLFi0yHyMRKCb2siXRQqQEAAqXf2tEmF5hfg373Ft+y5YtFf4EvYOD2hX2DqvIJHaoG+/fbCcDwF7kHsBkSbYEgWG/uYBr+CPXdw1l5EqEFvYuxZGjYSvwqCMMZJEZ/p///Kf+7QyKBMgWWeedMHrzzTd1RI93tdyvUZ8+ffTvtPeowVwZ3/E9xOo9tmaYo2LjAHy+7zyEyKNe5ArIdcE+aIAxjjcvRljf4OdUQKICBHiJXqFNqVYgysA2TgMxcJk6darOrIofZgDigQceqJPaAC5wxnnQj1HYYM7Y4N+jHLYnLqzcMLgx9ZqssQhHxZFsCIHD4Air10g8hQRQ/gzSYYNIfB5mX9jnuQbR8AWSsiE0Fqs15kgpDHQQxoyJkAcffFA3ESuA2J9rzjoOG5xn6xNR9SzkeQwGMTjGwMv0L0R/IPzYPzHkrydOf8+nLxcT4OFPhIwCirt06ZL1yKEwn0TRJArAG3AB0CJMGCG48A8Gohi4I7N5u3bt8pq88/oRfolbR5Q2hvV5HJWF9xpCt73fJwzGDzrooKyvSX/ofNC+Zf9e3Lih9LANkIP3E6DQJMEy7ygcUYes4Mgs773wXsNeYbTJnCOO9zVOq+jZs6fC5AAAAvCFST+s9Ddu3FgXEaZX2Lsr7HN/+VOmTFGASuwfx28L2gY7L774YrXLLruU09/WCrwxBPCI/fCwF98fYy/AG/7C9yFfgEcdeNfgmFB817w+x/cNkwTHH3+8PonCJCUM6qC53qVRV+BRLqAUE1z4PcF3DTZg6xYm9HbddVeFU2IMJCNEHv9uLiRxw0o54Bt+NUepXXjhhboN5sJ7DG1Fjhns70efxMkKmJDCJBQmG4JyAaCPY4sJJn8QWYILv9coH9pghd78e1yAz/edZ06NePzxx3VbYB8utB2/zccee6xOVgjteFGBUlCAAC/Qiz///LMe/OP8URyJ0bBhw0Arly5dqj/Hixqh0DvvvLM+9xYDb++MqcAm0iRBCngT82Q7+12QuTSFClABKkAF8lAgbIIgjyLFPOJPEIhIiFatWomxzxVD/Anj/HkgXNGB7aQCFa0AAb6iFY5ZPmY2sY8PYc077rhjVoDHrDlW+zDbW6dOHVW/fn0FoEfCKIRX4fzbPfbYI2btvN0FBdDH8Aer9khYg9UWrIDjynb2uwu6sI1UgApQgVJWIK0Aj6gFRDNhJRVh//vss08m6gS/ZcisjgSGf//737X7/Mc+lrJPi9k2rNgjWWCDBg1UmzZtdKK4mjVrZkxA/ghEDWDVHav5WP2eOXOm8iYALaa9rIsKlLICBHhh3kWIJMKQAOLZAB4vUezPwxmXyLaJsCCEOSEMEnvAsA8IIXr4wQsLfxXWfJpTBAVyZeP2HytUBHNYBRVWjIKiAAAgAElEQVSgAlSAChRBgbQCfLa95dkk8ydeK4K0TlThz0If1mh/cs2w+/k5FaAC0RUgwEfXqsLvxFFUWA3FzCVWRwHxQSH0WC0FwGOv2vDhw8skWMKz2D+I5Gd4tmnTphVuNytIlwL+81aN9XH3iKar1bSWClABKuC2AmkFeHgtStI13Ids7XfeeafeM84reQWiJL1ErcjRAT9wDJq8D1giFYACBHgh/QDJWZBwBElvEP6OpGVImuMHeJxpifAkJL7B0SJIZOa/nnzySb2HHpMBAwYMENJCmiFFgf/85z964gfZ1AHzRx55pE7+gwRLQUnjpNhNO6gAFaACVCB/BdIM8Gg1FjmQcA2LGEgyZzL9hyV1zF8xPhmkABaXZsyYocerGKeaTPYmwWOnTp0UVt9r1KhBAakAFaggBQjwFSRs3GKxT+iyyy7TZ3wisy0APAjgsccIK6U4Jgd7jbxHB5k6kc0XMIaZ6FGjRjGMPq4zeD8VoAJUgApQASpABagAFaACVECgAgR4AU5BghacYYrELJghx7FTQ4cODQT477//XvXr109bjdV5ZJ73X0hMhnuQ3A4J8TAryosKUAEqQAWoABWgAlSAClABKkAF0q0AAd6y/3BkHELiEQ6GBHRYUcdZpNkAPgqcR7nHcrNZPRWgAlSAClABKkAFqAAVoAJUgArEVIAAH1OwJG/H8SdTpkxRN910k4Z4JKVD8jpbAN+jRw+FM8FzXbNmzUpSApblsAK//vprmQSMDkvBphdBAfQ3XFWqVClCbayCCijFdxx7QTEVYH8rptqsC6dc1atXj0JYUoAAb0l4VIu96gidb9eunV5xNwNLGwAPcAfAY0Ih17XffvtZVIxVl5ICSECEl3/VqlVLqVlsi1AFVqxYod+xtWrVEmohzSolBdauXauQMJQD3FLyqty2oK/hHcfs+3J9VGqWLV++XNWvX59jOEuOJcBbEt4cGYcQ+okTJ+oz382VC+Dxgu7fv7++9Z577gkcHJgQenyxkGm8du3aoa00AG+yiYY+wBuoQIEK/POf/+TLv0AN+Xh0BTDYwGQRAT66ZrwzfwX+/e9/a4DH7zAvKlDRCqCv4R23++67V3RVLJ8KaAU4hrPbEQjwlvQ3meKjVn/99dfrYzkqKgs9AT6qJ3hfUgrw5Z+UkiwnigIE+Cgq8Z6kFCDAJ6Uky4miAAE+ikq8J0kFOIZLUs34ZRHg42uWyBMfffSRApQHXdgbv3TpUrVx40a1xx576LDPvn376lD7KOfAT548WY0ePTrWOfAE+ETcykJiKMCXfwyxeGvBChDgC5aQBcRQgAAfQyzeWrACBPiCJWQBMRXgGC6mYAnfToBPWNAkissVQo/yp0+fri655BKd9G748OFlkjKtX79eDRkyRL333nv6mLmmTZtGMokAH0km3pSgAnz5JygmiwpVgAAfKhFvSFABAnyCYrKoUAUI8KES8YaEFeAYLmFBYxZHgI8pWDFuDwP4VatWaYCfP3++uvLKK3VoPVbpN2zYoI+imzRpkmrfvr0aNWqUQpbIKBcBPopKvCdJBfjyT1JNlhWmAAE+TCF+nqQCBPgk1WRZYQoQ4MMU4udJK8AxXNKKxiuPAB9Pr6LcHQbwMALwPnjwYLVs2TJVp04dnSgHYffr1q1TTZo0UWPGjNHh91EvAnxUpXhfUgrw5Z+UkiwnigIE+Cgq8Z6kFCDAJ6Uky4miAAE+ikq8J0kFOIZLUs34ZRHg42tW4U9EAXgYAWBHmPxrr72mVq5cqXbeeWfVsWNH1a1bN1W3bt1YdhLgY8nFmxNQgC//BERkEZEVIMBHloo3JqAAAT4BEVlEZAUI8JGl4o0JKcAxXEJC5lkMAT5P4UrtMQJ8qXlUfnv48pfvo1KykABfSt6U3xYCvHwflZKFBPhS8mY62sIxnF0/EeDt6i+mdgK8GFc4Ywhf/s64WkRDCfAi3OCMEQR4Z1wtoqEEeBFucMoIjuHsupsAb1d/MbUT4MW4whlD+PJ3xtUiGkqAF+EGZ4wgwDvjahENJcCLcINTRnAMZ9fdBHi7+oupnQAvxhXOGMKXvzOuFtFQArwINzhjBAHeGVeLaCgBXoQbnDKCYzi77ibA29VfTO0EeDGucMYQvvydcbWIhhLgRbjBGSMI8M64WkRDCfAi3OCUERzD2XU3Ad6u/mJqJ8CLcYUzhvDl74yrRTSUAC/CDc4YQYB3xtUiGkqAF+EGp4zgGM6uuwnwdvUXUzsBXowrnDGEL39nXC2ioQR4EW5wxggCvDOuFtFQArwINzhlBMdwdt1NgLerv5jaCfBiXOGMIXz5O+NqEQ0lwItwgzNGEOCdcbWIhhLgRbjBKSM4hrPrbgK8Xf3F1E6AF+MKZwzhy98ZV4toKAFehBucMYIA74yrRTSUAC/CDU4ZwTGcXXcT4O3qL6Z2ArwYVzhjCF/+zrhaREMJ8CLc4IwRBHhnXC2ioQR4EW5wygiO4ey6mwBvV38xtScJ8KYsMY2jIVSAClCBIiswZcoU1axZsyLXyuqkKECAl+IJN+wgwLvhZ0mtJMDb9QYB3q7+YmqvCIDHAJYXFaACVMA1BXr06KEI8K55vWx7CfBu+7/YrSfAF1tx1keAt9sHCPB29RdTe0UA/JdffimmfTSEClABKlAsBf72t78R4IslttB6CPBCHVOiZhHgS9SxgptFgLfrHAK8Xf3F1E6AF+MKGkIFqEDKFSDAp9yBCZhPgE9ARBYRWQECfGSpeGNCChDgExIyz2II8HkKV2qPEeBLzaNsDxWgArYUIMDbUl5OvQR4Ob5wwRICvAteltVGArxdfxDg7eovpnYCvBhX0BAqQAVSrgABPuUOTMB8AnwCIrKIyAoQ4CNLxRsTUoAAn5CQeRZDgM9TuFJ7jABfah5le6gAFbClAAHelvJy6iXAy/GFC5YQ4F3wsqw2EuDt+oMAb1d/MbUT4MW4goZQASqQcgUI8Cl3YALmE+ATEJFFRFaAAB9ZKt6YkAIE+ISEzLMYAnyewpXaYwT4UvMo20MFqIAtBQjwtpSXUy8BXo4vXLCEAO+Cl2W1kQBv1x8EeLv6i6mdAC/GFVkNeeSRR1T37t0jG3rccccpPLPddttFfqZYN1533XXq2muvDa1Oaht+/fVX9fjjj6vDDz9cNWzYULdj1apVqlu3bmr33XdXt912m6pWrVpo+3hDaSpAgC9Nv8ZpFQE+jlq8t1AFCPCFKsjn4ypAgI+rWLL3E+CT1TO1pRHg5bvuhRdeUBMmTChj6Lp169TcuXPVbrvtpho1aqQqVaqU+XzXXXdVY8aMUbVr1xbXOAPwhx56qKpRo0ZW+6S24YYbblBPPPGE/gNYI8CL62JWDSLAW5VfROUEeBFucMYIArwzrhbTUAK8XVcQ4O3qL6Z2ArwYV8Qy5J133lFHHHGEOuecc1K16msA/u2339ar2Gm7YP8zzzxTBuDT1gbaW3EKEOArTtu0lEyAT4unSsNOAnxp+DFNrSDA2/UWAd6u/mJqJ8CLcUUsQwjwseRK7GYCfGJSlmRBBPiSdGusRhHgY8nFmwtUgABfoIB8PLYCBPjYkiX6AAE+UTnTWxgBPp2+CwN4sy/7sMMO0yv1Q4YMUV9//bU644wz1FlnnaX69eunEMbu37P9yy+/qIsvvliH53vDxKESynzsscfUww8/rObNm6dDyLt06aIGDRqk6tatG0nIuCvwuexBhSY/AGzCPnRcqAP6TJo0Sc2ZM0fdfffd+r+wt1evXqp///5q2223LWMv9rZPmzZN3XffffrZypUrK+zDv+yyy9SBBx6o/vGPf6iuXbuqjz/+OPPc/vvvrzWqU6dO1j3wP/30k7r//vvVk08+qRYsWKBtaN++vdYMe+bNZfyFqIQBAwaocePG6We+/PJL1bZtW3XeeeepE088UW2xxRaRdOZNdhQgwNvRXVKtBHhJ3ih9Wwjwpe9jaS0kwNv1CAHerv5iai8mwL/xxhsKf5K6hg8fnkhRSZVjjEm6vKBGRgX45cuXK/zAH3XUURo0se+8Y8eOGuTjAPzixYvVwIED1csvv6w6dOigWrRooZYuXaqeeuopvQf/gQceUHvvvXeoP4oF8NOnT1cA7FmzZqnOnTvrdr/yyivqrbfe0n8H1JscARs2bFCXX365zjPQvHlzdfTRRysAPdq2evVqddddd6k2bdro5HUoAyDeo0cPtcMOO6jTTz9dw35QErsPPvhAnX/++WrhwoVaM9izZMkSXe4222yjJk+erI488kitmQH4WrVqqfXr1+s/xxxzjEKuA9z/7bffqrFjx6oLLrhAbbbZZqE68wY7ChDg7eguqVYCvCRvlL4tBPjS97G0FhLg7XqEAG9XfzG1FxPgAbYjRoxIrO1//fVXImUlDURJ2ZWrcVEBHgA7ZcoUDZimnVjVxWpyVIA3q+CPPvqoXrHHCr5ZCcbKNv7erFmzMlCczfZiATwy3Z900knqzjvvVDvttJM2B6CO6AKA+MyZMzN78LFCfvbZZyv0T4C8ySK/aNEi1bt3b1W1alX10EMPKSTWCwqhD8pCj5V35Cf48MMPdSRA69atM/obsIeGiBzASrwpA/4aPXq0uuSSS1SVKlW03bADEy6YMIAvMRHDS6YCBHiZfimmVQT4YqrNugjw7APFVoAAX2zFy9ZHgLerv5jaCfAq8RVNSQCPlVyAN7LVmysuwKOPdOrUSYeUjx8/XlWvXj1TFtoKqAf8PvfcczrcO9cV5Rg5b2K+fEPoAfDesHpjkz/kfu3atRreV6xYoXXaeeedy5h/7733amhG9nmEt0cF+BdffFFPIADGMSmw+eablynXTBpgdR/tNQCPiAn/1oUwDcS8TGiI3iKB/oIJLV5uKkCAd9PvtlpNgLelvLv1EuDt+p4Ab1d/MbUT4Esb4BGqjX3dNWvWzBvgEW6OfdkI+e7Zs2e5vvvmm2/qUHDA6pVXXhkJ4HMdIwf4GTp0qF75DoPXbHvgb775Zh3uj3q8l4lcMHBvJjMA57fccouuM2wCwp+FPmgFHsB/1VVX6b33rVq1KlfkF198ofMHtGzZUteL6ABESWBVHgDoPwKQyfPEvDJzGkKAT4efKtJKAnxFqsuy/QoQ4Nkniq0AAb7YipetjwBvV38xtRPgSxvgEZ7tT1QXdwXerJpjpbhBgwbl+i72iQM6kWTNX5f/5mKF0Gc76s0P8ObvI0eOVNdcc03o9zLKCjxW25E08NVXX9WJ6Pbaa69y5S5btkwD+y677KLD/H/77besifDwMAE+1DUibiDAi3CDVSMI8Fbld65yArxzLrfeYAK8XRcQ4O3qL6b2YgJ8kgnsICASsyVxSbUrV9ui7oFPEuDDtI5yJj0B/r8qGoBv2LChuv3223WkQVAiPKM5AT6s98n4nAAvww82rSDA21TfvboJ8O753HaLCfB2PUCAt6u/mNqLCfBiGl0ChhQT4E0IfbZw8DhySgN4fyh7sULoP/nkE3XaaafpTPPeEPqgCRfoS4CP08vs3UuAt6e9lJoJ8FI84YYdBHg3/CyplQR4u94gwNvVX0ztBHgxrohlSCEAb/ZsB+2PNyvDa9asySRTQ13t2rXTieqQxb2QrP1xAd7A68SJE9XUqVNV06ZNMzr9+eefOuwd+83958BHDaFHO/v27atWrlwZmMQOx8ZdccUVOhEdjoyLEkKPLPZRk9jdeuutWtOgffTeDkGAj/X1sHYzAd6a9GIqJsCLcYUThhDgnXCzqEYS4O26gwBvV38xtRPgxbgiliGFADwSpuFM99dff73MWeQ4+xxAieRrOLPcZEPHWeSDBg3SCdn8R6KZZ7BKj8zvffr0ydmOfADeZGy/8cYb1aWXXqoTvSH7PexHfTgjPV+ARzlI8te/f/9yx7fhKDicu/7xxx/rs9gbN26sAd4/mZDvMXIQCrkDGjVqRICP1fvl3kyAl+ubYllGgC+W0qwHChDg2Q+KrQABvtiKl62PAG9XfzG1E+DFuCKWIYUAPCp64YUXVI8ePVTlypVV586d9VnpWG1GMjVkZJ89e3aZ48yQ+A4r1Qj9xlFxhxxyiNq4caNO1DZv3jxdxrhx41S9evUSB3j8WHTv3l2hzR06dFAtWrRQn332mbYRZ9C/9NJLepUce8hx5Vqt9iexw/2Y0MAK+4QJE3RWeIS1Y2ICq+ioG0e94Rx2RB6YrPc4Vg/Z5bt27arPaw/av27Oe1+4cKG2G5MiS5Ys0ZMBiH7ARMDxxx+vy+UKfKzuL/ZmArxY1xTNMAJ80aRmRQR49gELChDgLYjuqZIAb1d/MbUT4MW4IpYhhQI8Vp5x/NvYsWM1CG+77bbqlFNO0eHc+Hccw+Y/jxwr0lgNR2b1BQsWaAgF7GMiAGeee8+Hz9aYfFbgUdZ3332nM9w/++yzClnvMYlw0UUXqfr162uIHjx4cN4Aj/IB7NOmTdNQbfTAufeIPMBRdGbbAOrGnnVAPf4fUQlYmc+WgM6vGQCvffv2ulzsdzcXAT5W9xd7MwFerGuKZhgBvmhSsyICPPuABQUI8BZEJ8DbFV1i7QR4iV6hTVSACqRRAQJ8Gr2WrM0E+GT1ZGm5FWAIPXtIsRUgwBdb8bL1cQXerv5iaifAi3EFDaECVCDlChDgU+7ABMwnwCcgIouIrAABPrJUvDEhBQjwCQmZZzEE+DyFK7XHCPCl5lG2hwpQAVsKEOBtKS+nXgK8HF+4YAkB3gUvy2ojAd6uPwjwdvUXUzsBXowraAgVoAIpV4AAn3IHJmA+AT4BEVlEZAUI8JGl4o0JKUCAT0jIPIshwOcpXKk9RoAvNY+yPVSACthSgABvS3k59RLg5fjCBUsI8C54WVYbCfB2/UGAt6u/mNoJ8GJcQUOoABVIuQIE+JQ7MAHzCfAJiMgiIitAgI8sFW9MSAECfEJC5lkMAT5P4UrtMQJ8qXmU7aECVMCWAgR4W8rLqZcAL8cXLlhCgHfBy7LaSIC36w8CvF39xdROgBfjChpCBahAyhUgwKfcgQmYT4BPQEQWEVkBAnxkqXhjQgoQ4BMSMs9iCPB5CldqjxHgS82jbA8VoAK2FCDA21JeTr0EeDm+cMESArwLXpbVRgK8XX8Q4O3qL6Z2ArwYV9AQKkAFUq4AAT7lDkzAfAJ8AiKyiMgKEOAjS8UbE1KAAJ+QkHkWQ4DPU7hSe4wAnw6PvvPOO+qII47IaizAoWXLlqpPnz6qefPmqlKlStYb9uWXX6quXbuqQw89VN12222qWrVqidv0119/qS+++EI9+uijavr06WrBggVqm222UYcffrg67bTT1Omnn66qV6+eeL35FvjII4+o7t27q4cfflh169ZNF3PdddepZ555Rj3xxBMKfsT166+/qscff1y3o2HDhvrfVq1apZ/ZfffdK0zPfNsV5blffvlFXXzxxWru3Lll2hrl2bTcQ4BPi6cqzk4CfMVpy5LLK0CAZ68otgIE+GIrXrY+Arxd/cXUToAX44qchhiA32233VSjRo3KAfpPP/2UgdebbrpJ9e/fX22++eZWG1fRAL9+/Xp14403qnHjxqltt91WHXXUUWrvvfdW+PdXX31VzZs3TwPwHXfcoQ466CCrWpjKowL8DTfcoCHXC/UEeBEuzGkEAV6+jyraQgJ8RSvM8r0KEODZH4qtAAG+2IoT4O0qLrR2ArxQx/jMMgB/zjnnBK6+YiX69ddf1yvwW221lXrqqadU48aNrTauIgF+w4YN6vLLL1cTJkxQw4YNU4MHDy6z0r5p0ya9qo1/r1+/vpoyZYqe+LB9BQF8kE1Bq/K2bS+0fq7AF6ogn0+DAgT4NHipdGwkwJeOL9PSEgK8XU9xBd6u/mJqJ8CLcUVOQ8IAHg//+eefasSIETok+6677lKAfZtXRQL8/fffr84++2x11VVX6TZvscUW5ZqKSQ2svl900UXqmmuu0aBvOyqBAM8QepvfSdZd8QoQ4CteY9bwfwoQ4Nkbiq0AAb7YipetjwBvV38xtRPgxbiiYIBHAQYQR44cqaHVXAixB/Q++eSTOtQeob7t27dXgwYN0nuq/VfU+01Y92GHHab36A8ZMkR9/fXX6owzzlBnnXWW6tevX2YPPAYaffv2VStWrNB71rEdwHth3zdW1RH6/thjj6kGDRoEarJy5UrVo0cP9e2334ZGGixZskS3EfZdcMEFauutt9Zloq5p06ap++67T2FypHLlyqpt27bq3HPPVUceeWSZLQqYEME9kyZNUnPmzFF33323/i807NWrl96ugBB+74UIAZQ9ceJEhYmMk08+WV177bXq888/z7kHHmUgb8DHH3+cKW7//ffXofR16tTJugc+rr+wtWDAgAF6+wH6BGxE+8877zx14oknlpsQgZ/hE+zdh3/Q9i5dumht69atW85P+IEfPXq0joLAhbqg7fXXX8898Ol45dDKPBUgwOcpHB/LSwECfF6y8aECFCDAFyBeAo8S4BMQsRSKIMCnw4tRVuCzAfwHH3ygzj//fLVw4ULVoUMHBSAE2CLMHgnfJk+erKHVXHHuNwC/fPlyhYEE9qEDNGvUqKE6duyoQd6bxA7J7C655BL1wgsvaFD0XrAJ97dp00ZHEWRbLUcStGOPPVZ16tRJ3XnnnboNca7Vq1friYZ7771XJ/475phjNNC/+OKL6tNPP9X76i+99NIMxMIWJMiDbrNmzVKdO3fW7XvllVfUW2+9pf8OqK9du7Y2AxMUiH5AG6F3ixYt1Geffabmz5+vDjzwQA3M2ZLY1axZUyevQ9mYaMFExQ477KCT8WGSISiJXT7+qlWrls4VgD9o/7p163R/wKTI2LFj9WTHZpttptuzePFiNXDgQPXyyy9n2rN06VJ9P7YlPPDAAzr3gLkwuYHJG5QNbXbaaSfdHiRWxB/o793bH8d30u/lHnjpHqp4+wjwFa8xa/g/BQjw7A3FVoAAX2zFy9ZHgLerv5jaiwrww4crNWKEmLaLM2TYMKWgUcAVBeDNCjbCxg0gY2UWMPnhhx/qFeTWrVtnwMyAH8LPAZRYiY97vwF4gC32mQMwDfgFhdB/8sknOjt8u3bt1JgxY1SVKlUyrUX0AFZpn3vuOb0anO3KFmUQxZ/YZnDrrbfqlX6sEGMywdhgwB4AjbacdNJJukgAPFbP8XdMGABIcWGVHVnVcf/MmTN1wjyUj3YhtP+ee+5RvXv31hMB3hwFgOSwLPRBe+CDktgV4i9/+xctWqQnUDBhgPZjIsbsW0fEBCZfAOZmu4IB9WbNmmUmMH788UcddYE2YoLkkEMO0Vqhb0J36GIiCkzG/Sh+S8s9BPi0eKri7CTAV5y2LLm8AgR49opiK0CAL7biBHi7igutnQAvyDF5AjzgEKu+CNcGZAHSAU/bb7+9XlUGeALWAK3+VW2zl9zsmY97v4FKrLb6w+KDAB7Qi9VcwKI3TN6AIsDPwGNFADzKP/PMMzWcGo289SDEHavGBx98cGZ13wC8F7rNM/497cuWLdOTGFiNh7ZmVR73e3MUJAXw+foLERP+VfCgJHN4PyDS4bjjjlPjx48vkygQ/Q79bfjw4ZlJF6y0Izrilltu0ZMbZjIH7f/Xv/6levbsqSeJuAIv6L1DUxJVgACfqJwsLEQBAjy7SLEVIMAXW3ECvF3FhdZOgBfkmAgAH2YtVjcB8gjbxoXjyLDqidXSVq1alXscZ6hjLzNCyQFdALI49wPIAawIY8eeb4SAmytbEjszaYD90aeccoq+3dwLwPODn9/oQlbgTfg9Vt6R1M4LmKhn48aN6sILL9Th61hZxxnsAPibb75Zh5BjO4D3MpERBsjDyjfAnRTAx/Wv8RdW0TFR4p1gQLv8K//YGoD969hmAd/4rzfffFNvv8AE0ZVXXpmzv/32229668Jrr71GgA/7IvPz1CpAgE+t61JpOAE+lW5LtdEEeLvuYwi9Xf3F1F50gJ8zR0zbxRkCgD/qqECzws6BB7gDpADi2J+NywATzkTHvuu99tqrXNlmxXiXXXbRe5+RZCzq/QgnRx1B+7K9UO7dA+/9d9hrwugB9Ti//umnn1b77bdfTtdg9RZ7wgHgQRCe62ED0NmAFKvkSP4HO4wtuY508wO8+Xu2UwD89wdBc7Z/84fQI5oCQJyUv4LqNdEH2IYRlFQQ2w4wEYB8Bpj8+fvf/67/ns2PpXg8nre/MYRe3Fu16AYR4IsuudMVEuCddr+VxhPgrcieqZQAb1d/MbUXFeDFtDp9hkTZA+9vVRyAx0oz4AtHskUBQtx/++236z3ScQHen20eof4Iq8flD9MO8hT27iNB3tFHHx2axA72IaLgjz/+0Cv7SCaHLQVhAI8M9WbSoxQAPoq/cgF82DcGgE+AVzo7PyYwkBeAl5sKEODd9LutVhPgbSnvbr0EeLu+J8Db1V9M7QR4Ma7IaUg+AI8Cw0KsTVI5ZCKPEkLvv9+EZCMBHgCuWrVqmXbkOgferIQjjB7Qg33nQ4cO1ZMBYdeaNWv0cXQI/0cm9MaNG2d9xOxpR+K5hx56SCdXwx7tbCH02MtvMvZ7Q+hhZ9C+7bgh9CbkvFgh9HH8FQTwJoQ+2xYMv/C5+hv2zGOC6Pnnn2cIfVgn5+epVYAAn1rXpdJwAnwq3ZZqownwdt1HgLerv5jaCfBiXFEhAB81yRkyhGOFOu79QZnRTUNyAbwJ3cexavvuu6/O2J7r7He/OGYfPI57GzVqVJls9uZerLrjSDiExJuj0XD8WZQkdpgUMHv646zAm0RtsAETBsjobi6T9A02JwXwSforCOAxQYETA5CoLiw3AZ6fPXu2PvP+oosu0tsbvEkTzcTLN998Q4BPx2uHVuahAAE+D9H4SN4KEODzlo4P5qkAAT5P4RJ6jACfkJBpL4YAnw4P5rsCH+WYMSiAsF+c6R33/nwB3mRkB4DWq1dPNW3aNOfZ734vYZBWA0oAACAASURBVOUfWfUnTJig94Hj/70J2RCmj0kBrOrjXHmsJKOeqMfI4Vnssw+CWq8t/hV4QDqO8QPA+o9pM8euRT1GDskIp06dqrXBle8xcl7/5vJXUFtxPvygQYN0EkT/MYTmaDhoi2P2+vTpowDpCKfHe8V7PyZTEOEBX/EYuXS8c2hlfgoQ4PPTjU/lpwABPj/d+FT+ChDg89cuiScJ8EmoWAJlEODT4cR8AR6tM+e9L1y4UHXo0EED1JIlS3T4ObLHAxSPP/74cufDR7k/X4CHXWa1Fv8fdvZ7kJcw2YDVbEw+7Lbbbuqoo45Se++9twZdTAwgAgDh8thXj8kJc5nz3nGMHJL+YfsAYBTPfPrpp3q1GRMCZjtAnBV41OGdXDDl//DDD1pvJBJ89913Q1fgTYQBjnDD6QFdu3bVUQZB+Qbi+DcuwKM90BFbFhCO37ZtW322O7L1I1fCvHnz9PaHcePG6QkSXDgisHfv3sr0H0RYvPfee1rbWrVq6Xt4jFw63ju0Mr4CBPj4mvGJ/BUgwOevHZ/MTwECfH66JfUUAT4pJVNeDgE+HQ4sBODRQsAuMr0jMRuOSMO+8/bt2+vVVexf919R7y8E4FeuXKl69Oihqw47+z2bl7Cy+/bbb+ukdIBEwCYmJQ4//HBdNhLWVa9evdzjAHYkqkOYPLStXLmyhtNzzz1XZ/OvVKlS5pm4AI8HkTwPWmNyBJDbvHlz1atXL30sHSYMwkLoMcmAFWtks8f/YwUcYf3ZEgYm4S/Yna2t/vLDNMYWCUycPProo9p+aIuoBLTj2WefJcCn47VDK/NQgACfh2h8JG8FCPB5S8cH81SAAJ+ncAk9RoBPSMi0F0OAT7sH02u/2S+OPdZR9lent6W03BUFmIXeFU9nbycBnn2gmAoQ4IupNuuCAgR4u/2AAG9XfzG1E+DFuMIpQzZt2qQQwo6j6MIyyTslDBubagUI8Kl2XyLGE+ATkZGFRFSAAB9RKN6WmAIE+MSkzKsgAnxespXeQwT40vOp5Ba9//77+lz2n3/+Wc2dO1eNGTNGH+nmzVYu2X7aRgVyKUCAZ/8gwLMPFFMBAnwx1WZdXIG33wcI8PZ9IMICArwINzhjBI4Qw15wnM+O/feDBw8O3KPujCBsaEkpQIAvKXfm1RgCfF6y8aE8FSDA5ykcH8tbAa7A5y1dIg8S4BORMf2FEODT70O2gApQARkKEOBl+MGmFQR4m+q7VzcB3j2f224xAd6uBwjwdvUXUzsBXowraAgVoAIpV4AAn3IHJmA+AT4BEVlEZAUI8JGl4o0JKUCAT0jIPIshwOcpXKk9RoAvNY+yPVSACthSgABvS3k59RLg5fjCBUsI8C54WVYbCfB2/UGAt6u/mNoJ8GJcQUOoABVIuQIE+JQ7MAHzCfAJiMgiIitAgI8sFW9MSAECfEJC5lkMAT5P4UrtMQJ8qXmU7aECVMCWAgR4W8rLqZcAL8cXLlhCgHfBy7LaSIC36w8CvF39xdROgBfjChpCBahAyhUgwKfcgQmYT4BPQEQWEVkBAnxkqXhjQgoQ4BMSMs9iCPB5CldqjxHg5Xv0tttu02elT548WfXs2bOcwWvXrlVnn322evrpp9U555yjcH+1atXK3PfXX3+pESNG6D8vv/yyOuaYY2I1/LrrrlPXXnutevvtt9Xhhx+ufvnlF3XxxRfrs9yfeOIJBXCJei1dulQ9/vjjasaMGWrOnDn6sSOPPFJ17NhRt69u3bpRi6rw+1atWqW6deum63nkkUfUdtttp7788kvVtWtXdeqpp6prrrkmY8MXX3yh3n33XdWnT5/Mv+GZ7t27Z3SrcIMTrsDY//DDD2d0SLiKkiqOAF9S7syrMQT4vGTjQ3kqQIDPUzg+lrcCBPi8pUvkQQJ8IjKmvxACvHwfvvPOO6pdu3Zq4MCBCiC9+eablzH6k08+UaeddppavHixOuyww9Sjjz6qdttttzL3GMhftmxZ4OdhKiQB8L/++qu677779EQArrZt26oDDjhA/fnnnxrkZ8+erScCxo4dq4477ji12WabhZlV4Z9HBfivvvpKnX766eqkk04qA/UE+Ap3kagKCPCi3GHFGAK8FdmdrZQA76zrrTWcAG9Nel0xAd6u/mJqJ8CLcUVWQwDdWAWuXr26mjJliqpdu3aZewGJWFk/4YQT1O233x64wm5WjQ899NDAFfowFQoF+D/++EPdcsstasiQIapfv35q1KhRZVbaESGA1evzzz9fYQCMNmGl3/YVBPBBNmVblbdtf6H1cwU+noIE+Hh6leLdBPhS9KrcNhHg5fqmVC0jwNv1LAHerv5iaifAi3FFVkNMuDoA98knn1R77bVX5t7ffvtNQ/GiRYvUZZddps4991wdhj506NAyK9ivvPKKOvbYY9Vdd92lw+zjXoUCPFbXTz75ZP1n3LhxqkaNGoEmvPDCC6pHjx46PH38+PF60sLmRYD/7xYAhtBH64UE+Gg6lfJdBPhS9q68thHg5fmk1C0iwNv1MAHerv5iaifAi3FFTkPuvvtuNWDAAAXAPfHEEzP3mtX5Fi1aqEsvvVTfgwuh6jVr1tT/j9VtrHhPmDBBTZ06VTVt2lT/+6ZNm9S8efPUvffeq8v9/fff9ao3ymnTpo2qVKlSpp5CAN5MQCC0/7nnntOh89muNWvWqAsvvFDVq1dP21G/fv3MrfjRAPxPnz5d70M/8MADVZcuXVTfvn3LrOab1fDBgwfr9txwww1q1qxZavXq1bruiy66SLVq1arMBAc0WrBggbrxxhvVSy+9pLbddlu9xx8TCcgvgCvbHnijjbdNI0eO1KH02ULosZ1g2rRp2k/YIlG5cmVtGyZgkA/Arz3umTRpkt5qgL6A/wIWe/Xqpfr376/t9V4o//XXX9f3YvIE5WNbAiZ5oJt/e8KGDRu0LRMnTtTaYqIFWx0+//xzAnyMVwQBPoZYJXorAb5EHSu0WQR4oY4pYbMI8HadS4C3q7+Y2gnwYlyR05APPvhAJ3kbNGiQuvLKKzP3mv3xWCHF5wD1hx56SCe022+//fR969ev16Hp3333nQbKHXfcUSGkHavxV111lYa/zp0761VxrNS/9dZbGmQB0FtssYUuoxCAN/vDt9lmm0z9cVQHXAOqAbdoC2xt0KCB+vjjjzUE77PPPuqBBx5Qe++9ty7WADzgHfrssssuChMcSJ731FNP6YkKbEXAfnVcKP+xxx7Tkx9GiypVqqgXX3xR5xKAbphIyAbwmFB48803dZmAY0wO7Lvvvqp9+/aBAI+JBERNYOKkZcuWOqEggBv1ffrpp4Hao479999fT0T4fYW/A9TN1grA+OjRo/WfJk2aZCZ8UD5+eOH3M844IwPxK1as0FEZmMTp0KGD1uqzzz5T8+fP1+1B1AdX4KP1WAJ8NJ1K+S4CfCl7V17bCPDyfFLqFhHg7XqYAG9XfzG1FxPg31BvqBFqhJi2SzPkSHWkGq6GB5plVtoBo3feeacCDONCxnlkpzeZ4E2ovBe4DEADLAHmW265pQZOJF076KCDdHkm6R3g7/LLL9cw6oXcQgAeEH3EEUdkzZAf5gck50NYPS6sEgOODXgbsG/WrFkGYg3Af/PNNzrq4Mwzz8ysaL/22mt6RRlRDCZbv7kfkA643X333TMTH1dccYVelcbqda4s9Nn2wPtX4JGw79Zbb9UaA7BxugAmC3AZsEeG/iDtMeEAX+200076fvgKUQK4f+bMmZmcAaZO5BqAv83qvAH1jz76SE/wHHzwwTqB4JgxY/REzj333KN69+6tJ20wqYEVfGTU//bbbwnwYZ30fz8nwEcUqoRvI8CXsHMFNo0AL9ApJW4SAd6ugwnwdvUXU3sxAR5wSoDP7vphalhWgDd73RHybrLMm5V1lGigHrAFYG3evHkG1v1Qj9VeACRWrYNC2pcsWaJXaLGibfah2wR4c4xe0CowABQJ/GCfOR7PwPQOO+ygQbhOnToZ0YP2tJvtCc8884w65ZRTyjgIIeRY4d51110TAXjjH9iEFfjtt98+sD7AtfGp0T6o/f4kc9iCgC0FONIO0QaNGzcuUz6+7506ddLbAoYNG6YA9UiQiNX7+++/v0yCRK+2XIGP9somwEfTqZTvIsCXsnfltY0AL88npW4RAd6uhwnwdvUXUzsBXowrVC6Ah5WANYSRm9VWA6pnnXWWXonFZfab4zMTLg8AxiqyCas3q/lYacVkgP/c9Y0bN+p96NgTjtXdhg0bFhRCX8gKPAYnCOVHWL8/gZ/xHKIJsG8cK9rYXuANoUfm+6pVq2acbPTBDxD0QZK8XOWb4/cwWZLECvzcuXN1MkGsvAOg/XvRs2l/88036wkKnCLgvYy2BrDNkYLQAycSbLXVVmXu/+mnn/QED1b9MbkBrXLZg7B7rPwT4KO9Jwjw0XQq5bsI8KXsXXltI8DL80mpW0SAt+thArxd/cXUXmyAn6PmiGm7NEMA8Eepo7KaZeAMwIk9y4ArhIN7w6fxMFaUkcANwId98IBxDCpNYjsDuABb7NNGSL3/AhTPmDFDvf322zo0u5AVeAOtXbt2DYTKXH4wAA37gyYb8KzR5bTTTtN2YssA6kICOiSS815+gAfgYvLDO+GR6/7tttsuM0HgLT9qCL0BYmx7wGkB/gur3rAZky1mwgVtQnSA2SaRC+AN0APKW7duXW6CAPv/se3g559/1uWtXLlSb2/IdjqBf4JA2ndGmj0EeGkeKb49BPjia+5yjQR4l71vp+0EeDu6m1oJ8Hb1F1N7MQFeTKNTaghgC3vBEdqOZHUAu/fee69cYjiT8A4rvMcff7xecW3Xrl3maDkDm0gCF3YlAfAmbBwTBSYqIFu92HuN1eaFCxeqgQMHqkaNGulw7ygAj3aizf/4xz9SD/BIzmciDvIB+DC/IiEeAT5MpfifE+Dja1ZqTxDgS82jsttDgJftn1K0jgBv16sEeLv6i6mdAC/GFaGGmNXZ999/X91xxx06DBvJ50wyNlOACZFHBnFkFceeZ6zgIts5LvM5QuODwqyDDClkBT5sz723vn/96196ZfqHH37Qe7j33HPP0BB6s8ffH0IfZQU+LITehLSbDP6FrsCHhdCbvAaYwPBuX4i6Am+iEcxkhj9E3+/bMHvM9gSG0Id+PfUNBPhoOpXyXQT4UvauvLYR4OX5pNQtIsDb9TAB3q7+YmonwItxRSRDEIKNs7yHDh2qV+FNOL33YZPwDivRSGbnhz8TRo5s5Dg+DUeyhV2FADzKNlnvEa7tPfLMWy9W37FCjygDtAvtw17tqEnscAwasstnC2dHXf4QegA5krdhlR9bDJAAznuZhH61atVKZA981CR2SD5ntjzEWYE3URrVqlUrl5QuyMdmwgSf4fhBJP4zF/wB7eELAnzYN+S/nxPgo+lUyncR4EvZu/LaRoCX55NSt4gAb9fDBHi7+oupnQAvxhWRDDErrDj+DVA8depU1bRp03LPAoQB+QBP7IP3Hj2Hm7E/HnvGsYf+pptuyhxLh89wBjiAFufFjxs3Th9bVijA49x5JJTD+ecAdKyW77zzzhm7N23apCcasHcfx7l5z3WPcowc9MDEABLyxQV4/BhBB9joPabOHKmHo+iiHiPXpk2bTPZ/NC7fY+RwpBuO+cMVB+AB3WhD//79yx1TZ46Gw3n3bdu21cfHbb311jqa46KLLip3/5w5cxQSJPIYuUhfTQJ8dJlK+k4CfEm7V1zjCPDiXFLyBhHg7bqYAG9Xf107AAH7UJ9//nkNHTVq1NAJw3B+8z777FMuAZUxeenSpfoIKpxpjRU3gFDHjh31cVD+jOJhzSTAhykk63OT1A0JzrC/3X9MmrHWgD7gF+eOmyz15nPAKlZXAYcAdaxcYzUax6ZNnz5d3wboRzI4hGEXCvCmvwPc8QdnkwMiDzjgAIUw9VdffVXhiDzszUbG/BYtWmSEB3ia894RYo5j3RA1gD382CuO7wpsNRMZcQEeFRlYNeVj0gKh+cuXL9dJ/vAdy5WF3qx8L1q0SOccQLZ4fCeReA+TAyaXAOoy573jO9yyZUu9tQHbDBBd8emnn6rhw4frY/6wih4X4I3OmLzB9ghEYBx99NE6Gz22XsyePVv7GxMErVq1yryHUB8mKow9ZgvDXnvtpd59912uwEd8DXAFPqJQJXwbAb6EnSuwaQR4gU4pcZMI8HYdTIC3q7/68ccf1RVXXKEHx5UrV9Z7fRH6/M033ygc7wXg6tWrl/5/74XVUYS04guEs6SxWgmgX7dunWrSpIleVdtjjz0it44AH1kqETcCZhFajkzlODINYL355puXs82A/qxZs8plqTc3Y9Ub4ApgBtgBLAEgyEyPFXjAm9lDnQTAo17UidB9ZGHH0XA4qg4Xjj1DRADOn8dEQtCFPo+IAEwwANKxx79Lly467N07cZUPwKM+PIcoAUQC4MLxaVjJfvDBB/X3LRfAm9VtwDfaBf0A0M8991w5gEfZAHZMPmC1HJne8Q7AhAaOCYQWlSpVykgQZwXePOQvHxMT0Avn3CPHAM61917YWoCkeegLmEgB+OP9gzwJmGBgCH20rz8BPppOpXwXAb6UvSuvbQR4eT4pdYsI8HY9TIC3qD9WP2+88Ua9eoqVz2uvvVaHMAMCADcIMwZMYZUMg25zrVq1Sicumz9/voY3hNgC8LGSP378eDVp0iR18skn60zcZvUurJkE+DCF+DkVoAJUIJoCBPhoOpXyXQT4UvauvLYR4OX5pNQtIsDb9TAB3qL+OKcaYfIIzQWkI5O498LqJMKMsRqHvanmwsojAB6raFjpQ4Ivc2GFDeCPY8UQmhu0LzqoyQR4ix2BVVMBKlBSChDgS8qdeTWGAJ+XbHwoTwUI8HkKx8fyVoAAn7d0iTxIgE9ExvwKwf5kJA77n//5H72SDpD3Xjg+6+qrr9Yr7PgvwmsRXj9y5Eh9tNZdd92lWrduXa5yhMAitBrh90hUFeUiwEdRifdQASpABcIVIMCHa1TqdxDgS93DstpHgJflDxesIcDb9TIB3q7+WWv3htcDxpEAC9eaNWvUeeedp8/HxrFXjRo1KlcG9q5ifyv2MGOfdJQwegK80I5As6gAFUidAgT41LkscYMJ8IlLygJzKECAZ/cotgIE+GIrXrY+Arxd/cvVjv3vOJMZSa2QmR7ZuZElfPvtt9f3fv/99zrsHhdC5L1HcJnCTGg+ktvhSC1k+g67CPBhCvFzKkAFqEA0BQjw0XQq5bsI8KXsXXltI8DL80mpW0SAt+thArxd/cvUblbOzT+ecMIJOrTewDv+PQqcR7nH32wCvKCOQFOoABVItQIE+FS7LxHjCfCJyMhCIipAgI8oFG9LTAECfGJS5lUQAT4v2SrmIRz1hTOYcX399dfq999/10norr/++syRcFHgPMo92QAeGfFzXfvtt19o4zEZgCgBHMfFiwpQASrgmgIAeERINWvWzLWms73/qwAAHsc41qtXj5pQgQpXAAC/YsWKcsmQK7xiVuCsAt9++63ub1WrVnVWA5sNJ8DbVD9H3T/99JM+6xph9Iceeqi69dZb9bnYUeA8yj3ZAD5MDkwyhF1Izjd48GACfJhQ/JwKUIGSVAAAf/PNN6soE54lKQAbpdatW6eTzmIrGy8qUNEKYLJo5cqVaqeddqroqlg+FdAK4B2HJNwEeDsdggBvR/dItSJhHY6Pmzt3rho7dqxq166dnmHt37+/fh5HzwXN7huAr1+/vl7Rr127dmh9DKEPlYg3UAEqQAUiKcAQ+kgylfRNDKEvafeKaxxD6MW5pOQNYgi9XRcT4O3qH1o7VnGQ0M4cCccs9KGS8QYqQAWogFUFCPBW5RdROQFehBucMYIA74yrxTSUAG/XFQR4i/pPmjRJn+eOc97POuuscpYgI/2YMWMU7rvuuutUly5dIp0DP3nyZDV69GieA2/RtxVV9TvvvKOOOOIIXfxpp52mJ3dq1qyZtTpEVnTq1EmfbDBy5EiFIwmTvoxNFVV+PvauX79e4XvQrVu3SBEoQXUUo10bNmxQU6dOVc8++6yaPXu2Wr16tQL8HXfccapPnz46BHuzzTbLR4LEn/nll1/0OwURQdjaAztXrVqlNd599931aRnmyMog/ZETo2vXrurUU0+tkH6YeIN9BcbpDwT4ivaG/PIJ8PJ9VEoWEuBLyZvpaAsB3q6fCPAW9X/99dfVgAED9B53hMj7Q92XLVumzj33XPXdd9/phEhIaIdr+vTp6pJLLlGnnHKKGj58uKpSpUqmFRg4DxkyRL333ntlnglrJkPowxSS8bkX4HfYYQcNf6Zf+C3EBBCg6tJLL9UfVRRgxwGbYqiIgQzajESQjzzyiM4dkc9Vke2Cb/AdxRaZ999/Xx155JF6YmabbbZRn3/+uf6OI4nl5ZdfrttiwDifdiT1TFSAz6Y/AT4pT7CcNChAgE+Dl0rHRgJ86fgyLS0hwNv1FAHeov4IhweIv/vuu3q1beDAgap69eraoqVLl+rs83PmzFEnn3yyGjZsWGYQj1UvPDd//nx9zFznzp01xGM1b/z48XrFvn379mrUqFGRB/4EeIsdIUbVBiqxwocEIkgWiFXRoAsJbXr06KE+/vhjp1bgDWjix0UqwON7jagb5KlAssqDDz64zEr78uXLNbzjVAhE4eD7vvnmm8foKcnfGgTwQbUkpX/yLSisxDgTOlyBL0zrUniaAF8KXkxPGwjw6fFVqVhKgLfrSQK8Xf3V4sWL1YUXXqhXCytXrqz23HNPHSb/zTffaMvatm2rw+f9q4iAd8AbVumR5RYgAOgH1DVp0kQP+vfYY4/IrSPAR5bK6o0GIhCZAcjbeuut1Z133qlXbv0X7kWUxvnnn68ngFxZgU8KIOMAW5xOge0MPXv2VD/88IN6/PHHs2Yqx49j9+7ddVg9tto0btw4TjWJ30uA/+/2lSjfIwJ84t0vdQUS4FPnslQbTIBPtftSaTwB3q7bCPB29de1Y4D+zDPP6HBohJkC5A855BA9eMeA0Rsi7zUXwI7Q+tdee00fH7Lzzjurjh076j2pdevWjdUyAnwsuazdbKByxIgRGt7vuusu9fTTT5eDQIRoIwID9+PUAoC8Hzw2bdqkIzwmTpyo918jZPvwww9XZ599turQoUO5fodjarBX+/bbb1fz5s1TLVu2zGzhCAIblI/70EdfeOGFTPkICW/Tpo2qVKlSRkeslCNhI05NePHFF/V/99lnH71XGtEkaA+OJ0SEyVtvvaW/J9tuu62e4MJkBkLQUZ53i4EpHPvJvSvx+N489NBD6uGHH9blHHjggXo1HO02ETB41g/waDv2b+NIx6CoB5Nv4LLLLtOfZ9u7Dlvw3UbbMLGSbWUdbYbWiNBBqP1hhx2W0QvHTN5///3qySefVAsWLND70aHToEGD9H50c5k96vArtutgtR/PoN3Q7rzzzlMnnnii2mKLLcr0afwwI48G3ku48Cx0RlRQrj3wH374YSZHg19/vKOC9sDH6Yemnzz22GN6AuSWW27RfkJfQB+H7rvsskuZtsTph3gwbj8PehkQ4K29IsVUTIAX4wonDCHAO+FmUY0kwNt1BwHerv5iaifAi3FFTkO8UAkwRYI6QOA555xT5jkTPg9wa926dbmVQ6ymIkoDORQQsQGIw0TRK6+8ogEZYIfPDdBiewZCugHWAPdjjjlGAxRgGyAIGPZOEPzxxx96cuGqq67ScIVtHjVq1MiUf+ONN+q93QYcAWaIKEEkCSYmUD5AG0C29957KwAbIBJwClsRcfDtt9+qGTNm6AkwHKmIZJCIaEGCtZdeekn/OxI/okwAM8rFvnOAKCJcMEmx//776y0G06ZN05MKd999d+ZoRj/Ao74zzzxT7bjjjuWSB5p8A9kmVIxzzP5w6Pjyyy/rdsa9PvjgAx1VsXDhwkwblixZolfpoQuS92FCA5cB+Fq1ainkx8Af1IlIHdyPNiH/xgUXXJCZcDDh/bgXfsO5wugXmCDBH+iaLYnd999/n1V/9Bc/wMfth+gnN910k+7Pzz//vO4Lu+66q/YrfIj+jr5oJjHi9sO4/Tyb7wjwcXt16d1PgC89n0puEQFesndK0zYCvF2/EuDt6i+m9mIC/BtvKDVihJimizME7DV8eLBZXqhEzoS+ffsGhtHjPkRiYLUVK+v+FXKEbmNlHmALIDIh+F6g8oKdWTW++uqrNZSbpGqfffaZXrnGSrsX4N98800N1AcddJAO8d9tt910gwwgYW83/px00kn63035WEVGZn1At7kAp2eccYb+Ny9g4/NFixbpz5Ct3WwlyBZC/+OPP6p+/fppYEfUwfHHH6+hFfBtJgigCSIXMJnhB/g///xTr5o/+OCDGh6bNWuWsdFMmMBGRAl4V/K9njRAje0PBoLjdECsvGOyBivdyHWByRmz0m/AHpMiBmJNfbNmzdIr6thLbyJ6jHZIhghfYCuO0Qhgj8gJRALhwqo0Ig/ge0x65MpCn03/oCR2+fbD5s2b636y7777avsA6pgUgn/QdvR9XPn2w6j9nAAfp/e6dS8B3i1/224tAd62B9yrnwBv1+cEeLv6i6m9mAAPOCXAZ3f9sGHRAB6QgSzz/lVfEz4PyEOYNVZqvQC/du1aDd1mtRqrhd7L7NEGFAGsAfdY8f3HP/6hQbdBgwZl7kcdKM8APGAPq/UPPPCAeu655/QKvfcyQI6VdQO7BuCDwtORkR2h25iwMGBmyjOAaiYBkCsiG0CaEPig0HVjM1aazX7zoD3w2GqApJKIXPCGyePedu3a6YkBv41JAjwiHjDpARiHxv7we+ML9AmAfq4Jg6A97Wj/scceq0PT/dsATL/AJEISAB+3HyLywfQT5AUZOnRomW0Kfn/F7YcItY/Tz3O9vLkCL+anzZohBHhrtc72XQAAIABJREFU0jtZMQHeSbdbbTQB3qr8igBvV38xtRPgxbhCRQV4gKjZd+0NozerwQiVBoRhD7UX4L/66iu9Oo6939hjvdVWW5VpPCYAsMceMI0wb6zM5rofK7/IvYDQdNiExIqAWKwEP/roo+XyMWzcuFEnbsTebazANmzYMANm2CuPsOhs188//6wAkGgDnsdRjAA37A83+9yDAN6snt9www1633+rVq3KVYF98dgLD5sQ6h0E8AZiMakBWMbRj2bCBCHcQRMcSQI87McqeLY2fPHFF3rbALY5AMIR8WB8gVV2/1GVAGHsczdAnqt8JNfEEZXIuZEEwMfthzhu0wC88ZFXW/8Kf9x+iLLi9HMCvJx3pkRLCPASvVK6NhHgS9e3UltGgLfrGQK8Xf3F1E6AF+OKWACPowj9YfTe8HmEeftB1AA3wsUB/kHJ1hCqjj3nAHjsMQbQnnDCCfpEBP+qrx+czN+rVq2qE6ttueWW5cRFaDP2r7/99tt637IBM/N3/wMfffSRXuHHir65sLce7UMo+F577ZUT4A3U43kcrReU5BH7txERYCIJggDewDr2sJswegP1CDcP0sfbFvgL9WN/P7Y3wO6olwHoV199NeuzBlqRyA1bCvAMAB57whGt4T9P3g/w+DtAPygxIuz0329W+L3lRw2hj9sPMSGVq58U2g8xURWnnxPgo/ZcN+8jwLvpd1utJsDbUt7degnwdn1PgLerv5jaiwnwYhqdQkP8UOlPnoajxrB6jr3pZoW4EIDHSm+9evVigY0BKew1D7uiADyOTDzttNMUJgR69+6tE7Rh1R6J2RCGbULWc63AG6jExETYlQvg8aw/2zxWpJHcDtEG/u0C/roMhAOmoySxg+8QLo99/siyjm0TUQAe+iC6Au0uBYA3EQf5AHzUfkiAD/tm8PM4ChDg46jFewtVgABfqIJ8Pq4CBPi4iiV7PwE+WT1TWxoBPh2uC1oVNkCJ1VGskuOMcfzXHHXmfyYsdNmEm2M1OkoIvQnbRsZybwi9gUh/iH6Q0tnAzBv6jhV77DP3XlH3wJtyEOYedeU72znwZu82ysSEAI5me//99zOJ4MJ6Uq69+N5nUT4mY+BXJGxDpEVYCD2O2sNkB1arvSH0UVfgc5VvtlYg8qAYIfT+fugNoQ+K1MgWQh+1H4Z9L/z9PJefuQc+7FtQ+p8T4Evfx5JaSICX5A03bCHA2/UzAd6u/mJqJ8CLcUVOQ4Kg0oTR16xZU+8fB7hjX3PTpk11Wf5noiYPw151rCpjZRIJ5JBp3iR48xppgNSsXJvVboS9h+0JN+VkA/igRGveus3kBbLQ51qBxzOmDmiD1eywKxvA4zmAO+AameCx0m3yDWQ7+91blzcbPkLVDz744EBTTJZ4HH9nsspHTWJnkgEGhbh7K/OHxJskfTh33n9GvelnOIIvCYCP2w9xkkGcFfi4/RD5AuL0cwJ82DfI7c8J8G77v9itJ8AXW3HWR4C32wcI8Hb1F1M7AV6MK2IDvAmjRxI27H1GqDlWbAH0QQCPf4tyfBfOgcexY9jzjuRy2LvtP3YOkImwdv8xcli5x0qw/37UbY6eQ1ZxrF7jnPEoK/DYm41wcAPJOFccWcNh23HHHVcO4D/99FM9AWGOsMP9aAMmJrxHkMEmnHl+xRVX6ARtiDw4+uijA5PYGed8/vnn+ox07GEH0EJ7TCJEvcxZ69gGAA2QBwBnrJsLq71I9IfzzZFRHiH0aHeUY+RQBrRq1KhRJgt91BV4QDqy1+N94D2mDicSYEUfSeyiHiPn1z/fY+S8/TAOwEOHuP0wbj/P5m+uwEf9JpTufQT40vWtxJYR4CV6pbRtIsDb9S8B3q7+YmonwItxRWyAxwNmJRoJ1fxHsQWtJHvPe2/SpIleucf54DhG7K233tLnpeNcbSSKw+UFOHM/junCijzuwbnmJgu9uR/7vLHCC1BH+TjiDeCLY+FwIckakoYBTHOBmUnKt3r1atWhQwcNkDiKDnVjkgDn3OPIPLMqbBLNIZwfkwtILgfwr1Gjhj4XHMn7AMJIsIecAVilxso2ABPQjHPgcY57rhV4s1qLM+F79eqV8+z3IIfCRiTUwwQJzlzHvn6cFIDtBgjHx0o4Lux/RzJBZPQ3lznvHccD+vVAdnzvGfdxV+BRh5mUMeXjrHVMJADIMeGAK9cKfDb90Tfh71NPPVVvtcAVtx/GBXj02zj9MG4/J8Cn471pw0oCvA3V3a2TAO+u7221nABvS/n/1kuAt6u/mNoJ8GJckRfAm/BmrG77M4hnA1Gce42VYAAfgBEgjJVgnOkOMATQey/ADQAfK7G4H6uMgFccyXbeeeeVATM85y8fAI5nAM6oA6vXZjU9F5gBCHFkHCYUXnrpJW0SksVhpbh169YKEG0y5iOUHdd3332nQ8ChBVafvfve8aODVW9MJADaMQGB8vr06aPLM+3OBfCow9iM8PZcZ7/nciigFlECM2fO1JMwiATIppG3HExAIEkh2gVtzDODBg3S7TVXPgCPZ5HNHpEIsA1+gz4Iq0d/wZaJXACfTX/42g/wQf0kVz+MC/Bx+yHuj9vPg/zLFfh0vE8r0koCfEWqy7L9ChDg2SeKrQABvtiKl62PAG9XfzG1E+DFuIKGpEQBAPS9994beZ9/SppFMxNQgACfgIgpL4IAn3IHpsx8AnzKHFYC5hLg7TqRAG9XfzG1E+DFuIKGpEABnOOO6AOEvfuTvaXAfJpYwQoQ4CtY4BQUT4BPgZNKyEQCfAk5MyVNIcDbdRQB3q7+YmonwItxBQ0RqgAGSMg8j3PpFy9erOrXr59JFifUZJplSQECvCXhBVVLgBfkDAdMIcA74GRhTSTA23UIAd6u/mJqJ8CLcQUNEawAEgQOHz5cHXDAAQrZ0XE2OS8q4FeAAM8+QYBnHyimAgT4YqrNuqAAAd5uPyDA29VfTO0EeDGuoCFUgAqkXAECfModmID5BPgERGQRkRUgwEeWijcmpAABPiEh8yyGAJ+ncKX2GAG+1DzK9lABKmBLAQK8LeXl1EuAl+MLFywhwLvgZVltJMDb9QcB3q7+YmonwItxBQ2hAlQg5QoQ4FPuwATMJ8AnICKLiKwAAT6yVLwxIQUI8AkJmWcxBPg8hSu1xyoC4KdMmVJqMrE9VIAKUIFQBXr06KETHDZr1iz0Xt5QmgoQ4EvTr1JbRYCX6pnStYsAb9e3BHi7+oupvSIAXkzjaAgVoAJUoMgKEOCLLLiw6gjwwhxS4uYQ4EvcwQKbR4C36xQCvF39xdSeJMCLaRQNEa0AX/6i3VNyxi1fvlxVrVpV1apVq+TaxgbJU4AAL88npWwRAb6UvSuzbRzD2fULAd6u/mJqJ8CLcYUzhvDl74yrRTSUAC/CDc4YQYB3xtUiGkqAF+EGp4zgGM6uuwnwdvUXUzsBXowrnDGEL39nXC2ioQR4EW5wxggCvDOuFtFQArwINzhlBMdwdt1NgLerv5jaCfBiXOGMIXz5O+NqEQ0lwItwgzNGEOCdcbWIhhLgRbjBKSM4hrPrbgK8Xf3F1E6AF+MKZwzhy98ZV4toKAFehBucMYIA74yrRTSUAC/CDU4ZwTGcXXcT4O3qL6Z2ArwYVzhjCF/+zrhaREMJ8CLc4IwRBHhnXC2ioQR4EW5wygiO4ey6mwBvV38xtRPgxbjCGUP48nfG1SIaSoAX4QZnjCDAO+NqEQ0lwItwg1NGcAxn190EeLv6i6mdAC/GFc4Ywpe/M64W0VACvAg3OGMEAd4ZV4toKAFehBucMoJjOLvuJsDb1V9M7QR4Ma5wxhC+/J1xtYiGEuBFuMEZIwjwzrhaREMJ8CLc4JQRHMPZdTcB3q7+YmonwItxhTOG8OXvjKtFNJQAL8INzhhBgHfG1SIaSoAX4QanjOAYzq67CfB29RdTOwFejCucMYQvf2dcLaKhBHgRbnDGCAK8M64W0VACvAg3OGUEx3B23U2At6u/mNoJ8GJc4YwhfPk742oRDSXAi3CDM0YQ4J1xtYiGEuBFuMEpIziGs+tuArxd/cXUToAX4wpnDOHL3xlXi2goAV6EG5wxggDvjKtFNJQAL8INThnBMZxddxPg7eovpnYCvBhXOGMIX/7OuFpEQwnwItzgjBEEeGdcLaKhBHgRbnDKCI7h7LqbAG9XfzG1E+DFuMIZQ/jyd8bVIhpKgBfhBmeMIMA742oRDSXAi3CDU0ZwDGfX3QR4u/qLqZ0AL8YVzhjCl78zrhbRUAK8CDc4YwQB3hlXi2goAV6EG5wygmM4u+4mwNvVX0ztBHgxrnDGEL78nXG1iIYS4EW4wRkjCPDOuFpEQwnwItzglBEcw9l1NwHerv5iaifAi3GFM4bw5e+Mq0U0lAAvwg3OGEGAd8bVIhpKgBfhBqeM4BjOrrsJ8Hb1F1M7AV6MK5wxhC9/Z1wtoqEEeBFucMYIArwzrhbRUAK8CDc4ZQTHcHbdTYC3q7+Y2gnwYlzhjCF8+TvjahENJcCLcIMzRhDgnXG1iIYS4EW4wSkjOIaz624CvF39xdROgBfjCmcM4cvfGVeLaCgBXoQbnDGCAO+Mq0U0lAAvwg1OGcExnF13E+Dt6i+mdgK8GFc4Ywhf/s64WkRDCfAi3OCMEQR4Z1wtoqEEeBFucMoIjuHsupsAb1d/MbUT4MW4whlD+PJ3xtUiGkqAF+EGZ4wgwDvjahENJcCLcINTRnAMZ9fdBHi7+oupnQAvxhXOGMKXvzOuFtFQArwINzhjBAHeGVeLaCgBXoQbnDKCYzi77ibA29VfTO0EeDGucMYQvvydcbWIhhLgRbjBGSMI8M64WkRDCfAi3OCUERzD2XU3Ad6u/mJqJ8CLcYUzhvDl74yrRTSUAC/CDc4YQYB3xtUiGkqAF+EGp4zgGM6uuwnwdvUXUzsBXowrnDGEL39nXC2ioQR4EW5wxggCvDOuFtFQArwINzhlBMdwdt1NgLerv5jaCfBiXOGMIXz5O+NqEQ0lwItwgzNGEOCdcbWIhhLgRbjBKSM4hrPrbgK8Xf3F1E6AF+MKZwzhy98ZV4toKAFehBucMYIA74yrRTSUAC/CDU4ZwTGcXXcT4O3qL6Z2ArwYVzhjCF/+zrhaREMJ8CLc4IwRBHhnXC2ioQR4EW5wygiO4ey6mwBvV38xtRPgxbjCGUP48nfG1SIaSoAX4QZnjCDAO+NqEQ0lwItwg1NGcAxn190EeLv6i6mdAC/GFc4Ywpe/M64W0VACvAg3OGMEAd4ZV4toKAFehBucMoJjOLvuJsDb1V9M7QR4Ma5wxhC+/J1xtYiGEuBFuMEZIwjwzrhaREMJ8CLc4JQRHMPZdTcB3q7+YmonwItxhTOG8OXvjKtFNJQAL8INzhhBgHfG1SIaSoAX4QanjOAYzq67CfB29RdTOwFejCucMYQvf2dcLaKhBHgRbnDGCAK8M64W0VACvAg3OGUEx3B23U2At6u/mNoJ8GJc4YwhfPk742oRDSXAi3CDM0YQ4J1xtYiGEuBFuMEpIziGs+tuArxd/cXUToAX4wpnDOHL3xlXi2goAV6EG5wxggDvjKtFNJQAL8INThnBMZxddxPg7eovpnYCvBhXOGMIX/7OuFpEQwnwItzgjBEEeGdcLaKhBHgRbnDKCI7h7LqbAG9XfzG1E+DFuMIZQ/jyd8bVIhpKgBfhBmeMIMA742oRDSXAi3CDU0ZwDGfX3QR4u/qLqZ0AL8YVzhjCl78zrhbRUAK8CDc4YwQB3hlXi2goAV6EG5wygmM4u+4mwNvVX0ztBHgxrnDGEL78nXG1iIYS4EW4wRkjCPDOuFpEQwnwItzglBEcw9l1NwHerv5iaifAi3GFM4bw5e+Mq0U0lAAvwg3OGEGAd8bVIhpKgBfhBqeM4BjOrrsJ8Hb1F1M7AV6MK5wxhC9/Z1wtoqEEeBFucMYIArwzrhbRUAK8CDc4ZQTHcHbdTYC3q7+Y2gnwYlzhjCF8+TvjahENJcCLcIMzRhDgnXG1iIYS4EW4wSkjOIaz624CvF39xdROgBfjCmcM4cvfGVeLaCgBXoQbnDGCAO+Mq0U0lAAvwg1OGcExnF13E+Dt6i+mdgK8GFc4Ywhf/s64WkRDCfAi3OCMEQR4Z1wtoqEEeBFucMoIjuHsupsAb1d/MbUT4MW4whlD+PJ3xtUiGkqAF+EGZ4wgwDvjahENJcCLcINTRnAMZ9fdBHi7+oupnQAvxhXOGMKXvzOuFtFQArwINzhjBAHeGVeLaCgBXoQbnDKCYzi77ibA29VfTO0EeDGucMYQvvydcbWIhhLgRbjBGSMI8M64WkRDCfAi3OCUERzD2XU3Ad6u/mJqJ8CLcYUzhvDl74yrRTSUAC/CDc4YQYB3xtUiGkqAF+EGp4zgGM6uuwnwdvUXUzsBXowrnDGEL39nXC2ioQR4EW5wxggCvDOuFtFQArwINzhlBMdwdt1NgLerv5jaCfBiXOGMIXz5O+NqEQ0lwItwgzNGEOCdcbWIhhLgRbjBKSM4hrPrbgK8Xf3F1E6AF+MKZwzhy98ZV4toKAFehBucMYIA74yrRTSUAC/CDU4ZwTGcXXcT4O3qL6Z2ArwYVzhjCF/+zrhaREMJ8CLc4IwRBHhnXC2ioQR4EW5wygiO4ey6mwBvV38xtRPgxbjCGUP48nfG1SIaSoAX4QZnjCDAO+NqEQ0lwItwg1NGcAxn190EeLv6i6mdAC/GFc4Ywpe/M64W0VACvAg3OGMEAd4ZV4toKAFehBucMoJjOLvuJsDb1V9M7QR4Ma5wxhC+/J1xtYiGEuBFuMEZIwjwzrhaREMJ8CLc4JQRHMPZdTcB3q7+YmonwItxhTOG8OXvjKtFNJQAL8INzhhBgHfG1SIaSoAX4QanjOAYzq67CfB29RdTOwFejCucMYQvf2dcLaKhBHgRbnDGCAK8M64W0VACvAg3OGUEx3B23U2At6u/mNoJ8GJc4YwhfPk742oRDSXAi3CDM0YQ4J1xtYiGEuBFuMEpIziGs+tuArxd/cXUToAX4wpnDOHL3xlXi2goAV6EG5wxggDvjKtFNJQAL8INThnBMZxddxPg7eovpnYCvBhXOGMIX/7OuFpEQwnwItzgjBEEeGdcLaKhBHgRbnDKCI7h7LqbAG9XfzG1E+DFuMIZQ/jyd8bVIhpKgBfhBmeMIMA742oRDSXAi3CDU0ZwDGfX3QR4u/qLqZ0AL8YVzhjCl78zrhbRUAK8CDc4YwQB3hlXi2goAV6EG5wygmM4u+4mwNvVX0ztBHgxrnDGEL78nXG1iIYS4EW4wRkjCPDOuFpEQwnwItzglBEcw9l1NwHerv5iaifAi3GFM4bw5e+Mq0U0lAAvwg3OGEGAd8bVIhpKgBfhBqeM4BjOrrsJ8Hb117WvXr1aPfPMM2rq1Knqyy+/1P/2t7/9TXXq1El17dpVVa9ePdDKpUuXqnvvvVe99tprauXKlWrnnXdWHTt2VN26dVN169aN1TICfCy5eHMCCvDln4CILCKyAgT4yFLxxgQUIMAnICKLiKwAAT6yVLwxIQU4hktIyDyLIcDnKVxSjy1evFhdeOGF6uuvv1aVK1dWe+65py4af//9999VkyZN1JgxY9Qee+xRpsrPPvtMXXrppQpfoDp16qj69esrAP26deuyPpPLZgJ8Uh5lOVEV4Ms/qlK8LwkFCPBJqMgyoipAgI+qFO9LQgECfBIqsow4CnAMF0et5O8lwCevaeQS169fr4YMGaJeffVV1adPHzVw4MDMavtPP/2kRo8erWbMmKHat2+vRo0apapVq6bLXrVqlbrkkkvU/Pnz1ZVXXqlOP/10tcUWW6gNGzao8ePHq0mTJqmTTz5ZDRs2LPNMmFEE+DCF+HnSCvDln7SiLC+XAgR49o9iKkCAL6barIsAzz5QbAU4hiu24mXrI8Bb1P+jjz7S4I5V9rFjx6ratWuXsWbZsmXq3HPPVStWrFD333+/aty4sf58+vTpGuBPOeUUNXz4cFWlSpXMc2ZS4L333tPh9U2bNo3UQgJ8JJl4U4IK8OWfoJgsKlQBAnyoRLwhQQUI8AmKyaJCFSDAh0rEGxJWgGO4hAWNWRwBPqZgSd4+c+ZMdccdd6g2bdqowYMHlyv6l19+UUOHDtXA/tBDD6nmzZur3377TY0cOVI99dRT6q677lKtW7cu99yTTz6prrnmGnXxxRerAQMGRDKZAB9JJt6UoAJ8+ScoJosKVYAAHyoRb0hQAQJ8gmKyqFAFCPChEvGGhBXgGC5hQWMWR4CPKVgxb//555/V5ZdfrmbPnp0B+DVr1qjzzjtP/fDDD3pVvlGjRuVMmjdvnurZs2e50PtcthPgi+lZ1gUF+PJnPyimAgT4YqrNugjw7APFVIAAX0y1WRfHcPb7AAHevg+yWvDBBx+ofv36qQYNGqgJEyaoevXqqe+//17/Gy6EyCPzvP/66quv9D1Ibnf33XerbbfdNrSVBPhQiXhDwgoQ4BMWlMXlVIAAzw5STAUI8MVUm3UR4NkHiq0Ax3DFVrxsfQR4u/pnrf3HH3/UIfBIVIcw+h49eqjNNttMRYHzKPf4KybAC+0IJWwWX/4l7FyBTSPAC3RKCZtEgC9h5wpsGgFeoFNK3CSO4ew6mABvV//A2pFlHnvYETp/0kknqWuvvVZtvfXW+t4ocB7lnmwAj0z4uS5MJPCiAkkogGMPt99+e1W1atUkimMZVCCnApgURcLPmjVrUikqUOEKrF27VgGqEDnHiwpUtAK//vqrTni86667VnRVLJ8KaAXQ33bbbTeO4Sz1BwK8JeGzVYsQeay4z507V51wwgka3r3Z6aPAeZR7sgF8s2bNcipy8803C1OM5qRVAfT1unXrljlFIa1tod3yFSDAy/dRKVm4bt06DfCYpORFBSpaAQA8jh8O2lZZ0XWzfDcVwCQlAd6e7wnw9rQvV/Mnn3yiz4X/+uuv9TnuAPltttmmzH2Y8erfv7/+t3vuuSdwdt8AfP369fXeef/xdEFNZgi9oI7giCkMv3LE0UKayRB6IY5wxAyG0DviaCHNZAi9EEc4ZAbHcHadTYC3q7+u/a+//lIzZszQZ7pv3LhRH/0GSPee727MZBZ6AQ6jCYkowJd/IjKykIgKEOAjCsXbElGAAJ+IjCwkogIE+IhC8bbEFOAYLjEp8yqIAJ+XbMk9tGnTJvX000+rESNGqK222kpdffXVqmPHjqpSpUqBlUQ5B37y5Mlq9OjRPAc+OTexpApQgC//ChCVRWZVgADPzlFMBQjwxVSbdRHg2QeKrQDHcMVWvGx9BHiL+mPl/dlnn9X73GvVqqXGjBmj/j977wOk11Xe9z9yXFuC4NjEijWDWxylQEpHtMEN8kAG7UJLIYoKNjE4VSBMisFxDRi5AmvA2V0cOUVhKCaK6z8/qz/bbQETM0wdQdw42l1PUtmp6DAM6Qw/7DZxjYqJ/xCrio2Tsr957u5dvfvu+7733HvPvec553xuxiNinXOe53y/Z4/PZ8+55772ta8tbpuf9Bw+fFj27Nkjl1xySbFrP7hTf+LEieIY/tGjR4vPzF144YUT25qdXf7rxUWRhx76E9m+/TWyY4fI1NTyPzwo0JUCTP5dKUu7oxQA4BkXfSoAwPepNrEAeMZA3wqwhutbcQA+rOID0fVd9yuvvFKeeuopufHGGwt4d3n0lnoFeP3E3L59++TSSy8tIP7kyZNy8OBBOXTokOzcuVP2798vmzZtGtmkgvvc3ORoCvAzM4C8iyeUqa8Ak399zajRXAEAvrl21KyvAABfXzNqNFcAgG+uHTWbKcAarpluvmqxA+9LyZrt6O77pz/96eIiOpfnzjvvlO3bt68WVXjfu3evHD9+XM4991zRC+v0s1x68+22bduK3fytW7c2hvfBigrx5U69S66UQQEXBZj8XVSijC8FAHhfStKOiwIAvItKlPGlAADvS0nacVWANZyrUt2UA+C70bWyVQXtD37wg8VRd5dnGOC1jgK7HpM/cuSIPPHEE8XnQ/T9+d27dxef5xr1uOy8j6oHxLu4RJk6CjD511GLsm0VAODbKkj9OgoA8HXUomxbBQD4tgpSv64CrOHqKua3PADvV0/TrS0siExPN08RiG+uHTXXK8Dkz6joUwEAvk+1iQXAMwb6VACA71NtYqkCrOHCjgMAPqz+vUZXeFeIb/MsLbWpTV0UOKUAkz+joU8FAPg+1SYWAM8Y6FMBAL5PtYkFwIcfAwB8eA96yaDt7nuZ5Pw8l9r1YlgGQQD4DEw21EUA3pAZGaQCwGdgsqEuAvCGzMgkFdZwYY0G4MPq31v0pu++DyfIMfreLEs+EJN/8hab6iAAb8qO5JMB4JO32FQHAXhTdmSRDGu4sDYD8GH17y26j+Pzmqx+Wk534XlQoK0CTP5tFaR+HQUA+DpqUbatAgB8WwWpX0cBAL6OWpT1oQBrOB8qNm8DgG+uXVQ1Afio7MoiWSb/LGw200kA3owVWSQCwGdhs5lOAvBmrMgmEdZwYa0G4MPq31t0XwAvslDswE/pVjwPCrRQgMm/hXhUra0AAF9bMiq0UACAbyEeVWsrAMDXlowKLRVgDddSwJbVAfiWAsZS3dc78ArwItMyMzMjs9ooDwo0VIDJv6FwVGukAADfSDYqNVQAgG8oHNUaKQDAN5KNSi0UYA3XQjwPVQF4DyLG0IQ/gFdonyu6rLvwCvLsxscwAuzlyORvz5OUMwLgU3bXXt8AeHuepJwRAJ+yuzb7xhourC8AfFj9e42+YYOvcKcgXltkN96Xrnm1w+Sfl9+hewvAh3Ygr/gAfF5+h+4tAB/agfzis4YL6zkAH1b/XqP724XXtPUove7E65/Lu/HzXE/fq5+xB2Pyj93BuPIH4OPyK/ZsAfjYHYwrfwA+Lr9SyJY1XFgXAfiw+vcevSnE6511C8v21HQ3AAAgAElEQVSsPvSsBfmlpaXe+0TAOBVg8o/Tt1izBuBjdS7OvAH4OH2LNWsAPlbn4s2bNVxY7wD4sPoHiV4b4mdmZWp2UXbMzsvc8uvvI57lY/UAfBBLowzK5B+lbdEmDcBHa12UiQPwUdoWbdIAfLTWRZs4a7iw1gHwYfUPFl130xXGR++qD6Q1Mysye4raZxbmZXFuamQ93aWfmdHj9MG6ReCIFGDyj8isBFIF4BMwMaIuAPARmZVAqgB8AiZG1gXWcGENA+DD6h88egnymshDD/2JbN/+GtmxYyWt2VmZW7lxfjDRGZmRqYXZsb8AUIDndfjg1ppPgMnfvEVJJQjAJ2Wn+c4A8OYtSipBAD4pO6PoDGu4sDYB8GH1NxP9T/7kT+Rd73qXfOtb31qT04IsyLRMr8tzSqZEQX5hdmrssXrdjedT8WYsNpcIk785S5JOCIBP2l5znQPgzVmSdEIAfNL2muwca7iwtgDwYfU3E30cwJcJvkHeIPMyvy7f4t8tLEP8qOP4HKs3Y7G5RJj8zVmSdEIAfNL2muscAG/OkqQTAuCTttdk51jDhbUFgA+rv5noVQCvic7K6CP15W68gvz0+s36oo8cqzdjtZlEmPzNWJFFIgB8Fjab6SQAb8aKLBIB4LOw2VQnWcOFtQOAD6u/meguAK/J6pF6fS9e/xx+9Ei9Qv6kW+45Vm/G8uCJMPkHtyCrBAD4rOwO3lkAPrgFWSUAwGdlt4nOsoYLawMAH1Z/M9FdAb5MeNJuvB6rn3TLPcfqzdgeNBEm/6DyZxccgM/O8qAdBuCDyp9dcAA+O8uDd5g1XFgLAPiw+puJXhfgq3bjFeL1aL2C/Lhj9R/8oMiNN5qRgER6VoDJv2fBMw8HwGc+AHruPgDfs+CZhwPgMx8AAbrPGi6A6AMhAfiw+puJ3gTgXXfjtRzH6s1YbSYRJn8zVmSRCACfhc1mOgnAm7Eii0QA+CxsNtVJ1nBh7QDgw+pvJnobgC9340d9bk7/bnA3ftJt9QsL0zI/PyNTesaeJ3kFmPyTt9hUBwF4U3YknwwAn7zFpjoIwJuyI4tkWMOFtRmAD6u/mehtAb7siEL8pAvuCtifcKxer8mbmpqTmRlA3szg6CgRJv+OhKXZkQoA8AyMPhUA4PtUm1gAPGOgbwVYw/Wt+Np4AHxY/c1E9wXwBaDLgozajS8/N6d/6jPpWL1+tG75xvrZsRqVf7W4eKrIjh3Ln6xjE9/M0BqbCJO/fY9SyhCAT8lN+30B4O17lFKGAHxKbsbRF9ZwYX0C4MPqbya6T4AvO+W+G6+fpBt1bF534xdkZmZqzbH6yeC/HJ2b7s0MLQDevhVZZAjAZ2GzmU4C8GasyCIRAD4Lm011EoAPawcAH1Z/M9G7AHjt3KTPzel343U3XnfZ5+Z0G31+jB4K8QtFORd4H2yE786bGWLrEmHyt+tNipkB8Cm6ardPALxdb1LMDIBP0VXbfWINF9YfAD6s/maidwXw2kE9Uj8ncxPfjV9YWJC5uTlZWNhRYP+oR3fV9f35ug8QX1exfsoz+fejM1GWFQDgGQl9KgDA96k2sQB4xkDfCrCG61vxtfEA+LD6m4neJcCXnay3Gz8z5lh9M8mA+Ga6dVmLyb9LdWl7WAEAnjHRpwIAfJ9qEwuAZwz0rQBruL4VB+DDKm40eh8Ar12vtxuvNcYdq68v5NJS/TrU6E4BJv/utKXl9QoA8IyKPhUA4PtUm1gAPGOgbwVYw/WtOAAfVnGj0fsC+LL7Lrvxeqx+enpaRHQ3fvxt9K6Szs9zO72rVn2UY/LvQ2VilAoA8IyFPhUA4PtUm1gAPGOgbwVYw/WtOAAfVnGj0fsGeJXBZTdey7397d+QL33pVa2V4xh9awm9NsDk71VOGqtQAIBniPSpAADfp9rEAuAZA30rwBqub8UB+LCKG40eAuBLKaq+Gz83PdXo8rphqfUSPN2F57GhAJO/DR9yyQKAz8VpG/0E4G34kEsWAHwuTtvpJ2u4sF5wiV1Y/c1EDwnwKsKk3XiZnhdZGPWd+HryAfD19Oq6NJN/1wrT/qACADzjoU8FAPg+1SYWAM8Y6FsB1nB9K742HgAfVn8z0UMDfCnEyHfjAXgz48RnIkz+PtWkrSoFAPgqhfh7nwoA8D7VpK0qBQD4KoX4e98KsIbzrWi99gD4enolW9oKwKvA63bjZ2dE5tpfYscOvK3hy+Rvy4/UswHgU3fYVv8AeFt+pJ4NAJ+6w/b6xxourCcAfFj9zUS3BPClKKvvxnsCeC6xMzPcikSY/G35kXo2AHzqDtvqHwBvy4/UswHgU3fYXv9Yw4X1BIAPq7+Z6BYBvhTnMrlMvrDh8160AuK9yOilESZ/LzLSiKMCALyjUBTzogAA70VGGnFUAIB3FIpi3hRgDedNykYNAfCNZEuvkmWAV7VnZ0Xm5vzorkfpFeT1T55wCjD5h9M+x8gAfI6uh+szAB9O+xwjA/A5uh62z6zhwuoPwIfV30x06wDfBuIV1BcW1ksNyIcdfkz+YfXPLToAn5vjYfsLwIfVP7foAHxujofvL2u4sB4A8GH1NxM9BoBvAvHlkflJO/iAfJhhyOQfRvdcowLwuTofpt8AfBjdc40KwOfqfLh+s4YLp71GBuDD6m8meiwAr4Lpbroepx+1qz4o6PD77lX1eD++3+HI5N+v3rlHA+BzHwH99h+A71fv3KMB8LmPgP77zxquf80HIwLwYfU3Ez0mgC9FK4G8gHpZOSO/Y+XP2TnZJbvkP8l/WqfxJJBnN76/Icnk35/WRBIB4BkFfSoAwPepNrEAeMZA3wqwhutb8bXxAPiw+puJHiPAD4o3K7MyJ6NvuZuRGdG/H34A+bDDj8k/rP65RQfgc3M8bH8B+LD65xYdgM/N8fD9ZQ0X1gMAPqz+ZqLHDvDlLrxC/Opu/IC6UzIlCvL65/DD+/FhhiGTfxjdc40KwOfqfJh+A/BhdM81KgCfq/Ph+s0aLpz2GhmAD6u/megpAHwppgL8tEyP1HbcbvyGDVp+RmQE4GtDvB/vf6gy+fvXlBbHKwDAMzr6VACA71NtYgHwjIG+FWAN17fia+MB8GH1NxM9JYAvRR13rH54N37Dhg0DPugO/WiQ5/14v8OVyd+vnrQ2WQEAnhHSpwIAfJ9qEwuAZwz0rQBruL4VB+DDKm40eooAr1LrbrzLsfrZ2VmZ06vtVx9AvuuhyuTftcK0P6gAAM946FMBAL5PtYkFwDMG+laANVzfigPwYRU3Gj1VgC/ldrnkbmFhoYB4/fPUo7vx6y/A079nR77dYGbyb6cftespAMDX04vS7RQA4NvpR+16CgDw9fSidHsFWMO117BNCxyhb6NeQnVTB3i1qovdeG2X9+Ob/SAw+TfTjVrNFADgm+lGrWYKAPDNdKNWMwUA+Ga6Uau5AqzhmmvnoyYA70PFBNrIAeBLm6pAfl7mi6LT09NDu/Hjj9UD8vV/CJj862tGjeYKAPDNtaNmfQUA+PqaUaO5AgB8c+2o2UwB1nDNdPNVC4D3pWTk7eQE8KVVzY/V8368j+HO5O9DRdpwVQCAd1WKcj4UAOB9qEgbrgoA8K5KUc6XAqzhfCnZrB0AvpluydXKEeDVxKrd+PLb8esvudPavB/f5geByb+NetStqwAAX1cxyrdRAIBvox516yoAwNdVjPJtFNC18wV/doFs2bJFNm7c2KYp6jZUAIBvKFxq1XIF+NLHSd+O18/O6bF6vdzu85//vNxyyy1D9gPyTX4eAPgmqlGnqQIAfFPlqNdEAQC+iWrUaaoAAN9UOerVUWDw5OrV379afnPjbwLwdQT0WBaA9yhmzE3lDvCld22O1U9NKeSPHgVcdLdeFwA+5hkjvtwB+Pg8izljAD5m9+LLHYCPz7PYMh61Pn72uWcB+EBGAvCBhLcWFoA/5UjTY/VLS0sFwOvn5MeB/Pz88ufneEQAeEZBnwoA8H2qTSwAnjHQpwIAfJ9q5xVr0sYWAB9uLADw4bQ3FRmAX29H1bH68v14va1+Xsl84JkE8nw/flkoAN7UFJB8MgB88hab6iAAb8qO5JMB4JO3uPcOVp1Ifc+fvYd34Ht35VRAAD6g+JZCA/Dj3aiaxPTvxz2zs8s78qOe3EEegLc0A6SfCwCfvseWegjAW3Ij/VwA+PQ97quHuqZdlMXikufhR++E2iE7RMuwhuvLkdFxAPiw+puJDsBPtsL1WP24Vqanxx+rzxXkmfzN/PhnkQgAn4XNZjoJwJuxIotEAPgsbO68k3U2rFjDdW7HxAAAfFj9zUQH4N2saAPyVe/H53bRHZO/25ijlB8FAHg/OtKKmwIAvJtOlPKjAADvR8dcW6kD7qVGrOHCjhYAPqz+ZqID8PWsaDLZlREA+WUlmPzrjTlKt1MAgG+nH7XrKQDA19OL0u0UAODb6Zdr7aq1rB6Z1/8b9bCGCztqAPiw+puJDsDXt2LSbry2pt+OHzfx6d/nftEdk3/9MUeN5goA8M21o2Z9BQD4+ppRo7kCAHxz7XKrOTs7K3OLczIzPyNzMvqSJr2kedL9TmzChB81AHx4D0xkAMA3t6HNsXqNmutFdwB88zFHzfoKAPD1NaNGcwUA+ObaUbO+AgB8fc1yq1GAu96qPKMLz9G9r9p4GqzFGi7sCALgw+pvJjoA396KSUeR3iBvkOvkuok78hs26Iw6elZN8aI7Jv/2Y44W3BUA4N21omR7BQD49hrSgrsCALy7VrmVVHDXp9htHwPuLjvuw7qxhgs7kgD4sPqbiQ7A+7NiWqZHfn5DI4ybJDds2LCSgL5rpL8eHf3OUUogz+Tvb8zRUrUCAHy1RpTwpwAA709LWqpWAICv1ijHEsWu+wRwH/wsXF19WMPVVcxveQDer57RtgbA+7Wu6v34YZA/BfBlHpNB/r77RN70Jr85990ak3/fiucdD4DP2/++ew/A96143vEA+Lz9H+79KrjrX4zZddd/X6xFV3bo6yrIGq6uYn7LA/B+9Yy2NQC+G+tc349fWFiQaf1Y/LpnMsjH/Ok5Jv9uxhytjlYAgGdk9KkAAN+n2sQC4BkDBas7vOfeFtxLpVnDhR1zAHxY/c1EB+C7tWLS+/F6hEl/C6p/rk6+NUF+fl5Ej9fH9DD5x+RW/LkC8PF7GFMPAPiY3Io/VwA+fg/b9KBPcAfg2zjlry4A70/LqFsC4PuxzwXkZUGKm0J1V379o5Q+PzLZ2N6PB+D7GXNEWVYAgGck9KkAAN+n2sQC4PMcA87gPlv9Wbi6CrKGq6uY3/IAvF89o20NgO/POtf34xXgr7/+ejly5MiI5MZ/ByQWkGfy72/MEQmAZwz0qwAA36/euUcD4PMaAS43y6siUwsrJzw7OKLJGi7smAPgw+pvJjoA378VdUB+/I78rSJyeZQ78kz+/Y+5nCOyA5+z+/33HYDvX/OcIwLw+bjfxwV1LmqyhnNRqbsyAHx32kbVMgAfzq46F92NBvk4Pz3H5B9uzOUYGYDP0fVwfQbgw2mfY2QAPh/XJ72KqRfUzU/Ny1QHO+7DCrOGCzvmAPiw+puJDsCHt8Ll/fg2F91ZO1rP5B9+zOWUAQCfk9vh+wrAh/cgpwwA+PTdvkfukV+UXxzd0ZafhGuiHmu4Jqr5qwPA+9My6pYAeDv2Tcu06K78qKfqxvqlpSXRu+/m5qT4c9Rj5dNzTP52xlwOmQDwObhsp48AvB0vcsgEgE/X5aod95kOLqhzUZM1nItK3ZUB4LvTNqqWAXhbdlW9H/9+eb9cJpfJ8I31CvDlYx3kmfxtjbnUswHgU3fYVv8AeFt+pJ4NAJ+ew7oO1A2dcY9+fljhPtTDGi6U8stxAfiw+puJDsCbsWJdIpN25MsJXG+sH/fOk1WQZ/K3O+ZSzAyAT9FVu30C4O16k2JmAHw6rk7ccReR0OBeKs0aLuyYA+DD6m8mOgBvxoqRiVTtyM/LvOjx+knP7Ozy0fpRT4j345n8bY+51LID4FNz1HZ/AHjb/qSWHQAfv6NV6zwr4A7A2xhrALwNH4JnAcAHt8A5AZcd+RhAHoB3tpyCHhQA4D2ISBPOCgDwzlJR0IMCALwHEQM1UR6Dn5PROyzWwB2ADzRQhsIC8DZ8CJ4FAB/cgloJuN5YbxnkAfhallO4pQIAfEsBqV5LAQC+llwUbqkAAN9SwADVdce93HUfFd4quAPwAQbLiJAAvA0fgmcBwAe3oFECenT+DfKGkXUHb6wf13jV+/FdHq0H4BtZTqWGCgDwDYWjWiMFAPhGslGpoQIAfEPheqymdxXpP3NzczKzNCOTdtx1/Vb1WmSPqY8MxRourAMAfFj9zUQH4M1Y0SiRtjvyIUCeyb+R1VRqqAAA31A4qjVSAIBvJBuVGioAwDcUrodqs3oBkegdRHN6A52Muzhed9z1CXmzfB05WMPVUct/WQDev6ZRtgjAR2nbmqT1KNY9co8clIMjO+O6Iz89rR+QH30hns8deSb/+MdcTD0A4GNyK/5cAfj4PYypBwC8PbcGd9wngbtmbv24/Ch1WcOFHXMAfFj9zUQH4M1Y0TqRqptMJ4H8hg0bVuIrwOtvg7sDeSb/1lbTQA0FAPgaYlG0tQIAfGsJaaCGAgB8DbE6Luq64x4ruJfysYbreCBVNA/Ah9XfTHQA3owV3hJpAvKnAL5MozuQZ/L3ZjUNOSgAwDuIRBFvCgDw3qSkIQcFAHgHkToukvqO+7B8rOE6HlAAfFiBY4kOwMfiVP0864C8/ua4eE9r3eMf5Jn863tJjeYKAPDNtaNmfQUA+PqaUaO5AgB8c+3a1sxlxx2AbztS/NZnB96vntG2BsBHa51z4tZAHoB3to6CHhQA4D2ISBPOCgDwzlJR0IMCALwHEWs2oTvu09PTy7UmXE63/Ncz0VxO5yoDazhXpbopB8B3o2urVufn5+Wqq66SQ4cOyfbt28e29eijj8ptt90mR44ckSeeeELOP/982bVrl+zevVs2b95cKwcAvpZcURe2AvJM/lEPo+iSB+CjsyzqhAH4qO2LLnkAvj/L1pxUzBDcS6VZw/U35kZFAuDD6r8u+rFjx2Tv3r1y/PhxufPOO8cC/De/+U255pprRH+Azj33XNmyZYso0D/zzDOybds2OXDggGzdutW5dwC8s1TJFAwN8kz+yQylKDoCwEdhUzJJAvDJWBlFRwD4fmxavScoY3AH4PsZa1VRsgH4paUl0X9OO+20Kk2C/P0Pf/hDuffee+U3fuM3CgjXZxzAP/nkk7Jnzx5R2N+3b59cdtllcvrpp8vJkyfl4MGDxc79xRdfLDMzM7Jp0yan/gDwTjIlWSgUyAPwSQ4ns50C4M1ak2RiAHyStprtFADfjzUbZjeM/Y67ZpDiUflxyrKG62fMjYuSDcA/9dRT8pGPfET+wT/4B/LWt75V/vbf/tuy/sbt/s3QXyroD8GnPvUpuf/++wsQ/5Ef+RH5wQ9+MBbgDx8+XAD8JZdcInqU58wzz1xN/MSJE3LttdfK0aNHi+P1F154oVOnAHgnmZIu1AfIz8yIzM4uy8jkn/RwMtc5AN6cJUknBMAnba+5zgHw3VoyK7MyJ6Mu+F2OmxO4l0qzhut2zFW1nhXAv//975dvfOMbhSavfOUr5Zd/+ZflTW96k7zoRS+q0qmzv9dfLJR5KWxfffXV8vnPf14U0kftwD///PPyiU98Qr74xS/KzTfffOoCjYEM7777brnuuuvkwx/+sFxxxRVOuQPwTjJlUaguyC8uLope5jL4zMwsycjL7FcKKci/5z1/Vrz6sXHjxix0pZNhFQDgw+qfW3QAPjfHw/YXgO9Gf8B9vK4AfDdjzrXVbABej6g/8sgj8uUvf1kUcMtj6meccUYBwXrx2z/6R/+o2P3u83n66afld37nd+TNb36zvPrVry523j/2sY+NBXgtf+WVV8p3vvMduf322+VlL3vZunQfeughefe73y07d+6U/fv3Ox2jB+D7dD2OWHVAXgFePz9XgryeLNFHd9sngfzUzILsmF2QqZX/i0MZsoxRAQA+RtfizRmAj9e7GDMH4P25ptCuDzvukzUF4P2NuSYtZQPwg+L83//7f4ud+HvuuUfuu+++VZg/66yz5B3veIe8853vDHbE/tlnn50I8I899phcfvnlRXf0iLzePD/8PPzww0UZvdzulltukRe/+MWVYwOAr5Qo2wJ1QX5qSr8Zv/aZnl2Qhbn1/3611MysTM0uFsfQFOZ5UMC3AgC8b0Vpb5ICADzjo08FAPj2agPu9TQE4Ovp5bt0lgA/KKIC83/7b/9NvvCFL4h+vk2PqOvz8pe/XN7znvfIG9/4Rjn77LN96z62vSqAd4FzlzLDCQDwvVkcbaAqkNeOjXoPbM0RtNkZkbmVl+BHKTEzKzOzekfMhDLRKkjiIRUA4EOqn19sAD4/z0P2GIBvrj7g3kw7AL6Zbr5qZQ/wg0LqLe5f//rX5fd+7/fkgQceKL6trpfK6Y6iHknv44h9aIB/zWteM3Fs/dZv/ZavsUc7kSqgIH/j2TfKgxsfHNuDjz73UbnouYuKMp/c+Mn15SpA/qMffU6uvvr7kSpE2hYV+N73vlfct6AnrXhQoGsF/vIv/7J4Je4nfuInug5F+yhQjLW/+Iu/GHkqE3lGK/CZsz8zen0yUPzq718tup7hWa+A/jdVNzu5xyjM6ADgV3TXd3Z1MP7+7/9+8f75n/7pn8rf/M3frHFFB6peDvezP/uznd1gHxrgr7rqqokj8V3veleYkUpUcwqUcK5A3/ipAPmLLnpOFOZHnMpvHJKKeSrw+OOPFwuNH/uxH8tTAHrdqwIAfK9yZx9Md+B1Dft3/s7fyV6LUQLoHT36aWV99N12hfdxj54k1EfhnWe8Avrf1Je+9KUAfKBBkj3A628s9ej85z73Ofnv//2/r9qg74/rZ9re/va3y1/91V8VN8Lrd9pf8IIXyI033iivfe1rO7GsCuD1B+Z973tfEfvWW2+V8847b10e5RF6veH7pptuknPOOacyV47QV0pEgTEKuBytrxSvAuQV4PW/vYB8pZIUGKMAR+gZGn0qwBH6PtUmFkfoR48B/WKT3m1VPMrlk97gWwF3XuFz+3niCL2bTl2VyhLg9T+selu23kb/ta99bVVbvZH+n/2zfya/+Iu/KK961avW3EivO/R33XVXcav7rl275Prrr3e63b2ucVUAzy30dRWlfJ8KVH1ypTIXQL5SIgo0UwCAb6YbtZopAMA3041azRQA4E/pNqufv9Gd9vITOIB7s0FVUQuA70RW50azAXh9P0ih/T/8h/9QQHt5PF7fcdfvr//Kr/yKXHTRRfLCF75wrHjf/va35b3vfW/xTpvr7e7OTqwUrAJ4l+/A33HHHXLDDTfwHfi64lPemwKAvDcpaciTAgC8JyFpxkkBAN5JJgp5UgCA18/Wzq6FdtW2Ysed3fbmAxCAb66dj5rZAPxTTz0l73//+4vPx+mj77PrTvvP//zPy+bNm5201PfiFeBf97rXBduB10T1Hf09e/YUR/x1wjrzzDNX8z9x4oRce+21cvTo0eIzc/rLCZeHI/QuKlHGVYFpmZZW78aXgdiRd5WcchUKAPAMkT4VAOD7VJtYOQM84B5m/APwYXQvo2YF8B/60IeKo/GXXnppcdHHaaedVkt93f3WSfJFL3pRsEvsNOEnn3yyAPhjx47Jvn37iv4oxOst+gcPHpRDhw7Jzp07i+P+mzZtcuojAO8kE4UcFfAG8Ho/3rQG1W/D6zm40d+I5x15R2MyLgbAZ2x+gK4D8AFEzzhkbgBf95i8Do1Rn7nNeMi07joA31rCVg1kA/D6Drv+UxfaW6nboHLVEfqySYX3vXv3yvHjx0Uv3NML6x599FF55plnZNu2bXLgwAHZunWrcwYAvLNUFHRQwD/Al0Eng/zOnSL/6l9x2Z2DRdkVAeCzszxohwH4oPJnFzwXgNdXYfXddv2zePQX/Ecm2w24d/PjAMB3o6trq9kAvKsgocu5ArzmqcCux+SPHDlSfLP+/PPPLy7Y2717t/NrAWV/AfjQzqcVv/U78CtyTMmUzMt88arI4uLiqf9osyOf1oDpoTcAfA8iE2JVAQCewdCnAqkD/Jpj8vp7/B3V77er/rzj3t0oBOC709alZQDeRaUMygDwGZjcYxd9AXyZsv4GXWFePzm/5rfvgHyPrsYdCoCP27/YsgfgY3Ms7nxTBvgNGzYsm7P8efbKi+l0rVCsF3g6VQCA71TeysYB+EqJ8igAwOfhc5+93CAr/9H1GFT/o6wwryD/7/7dv5M777xzpXXekfcoc5JNAfBJ2mq2UwC8WWuSTCxpgJ/dMBHal9l+ht32nkc2AN+z4EPhAPiw+puJDsCbsSKZRHzvwg8KMwjy5Ttxy38PyCczgDx3BID3LCjNTVQAgGeA9KlAagCvX7HR/5uTuYkyAu59jrK1sQD4cNprZAA+rP5mogPwZqxIKpGmEF8emdf/eE/6HJ2C/A7ZMeJ4vX+Qn135nuzi4imLduxYvjBP/+GxrQAAb9uf1LID4FNz1HZ/UgH48p31SeBerg84Jh92TALwYfUH4MPqbyY6AG/GiuQSqQvxo36jXv4mvgrmy+P15Xvy8/NLMjcnUl5YOyyuy+fnFNy1jUmPSzvJGRtZhwD4yAyLPF0APnIDI0s/doB3WSew225rUALwYf0A4MPqbyY6AG/GiiQTcQFw7XjVf6Bd2imP1w/+dl4B/oYbRP7gD8bLOzMjUu6yl6Vc4H2wxVFtJGlohJ0C4CM0LeKUAfiIzYsw9RgB3mW33WVdEKFdSaQMwIe1EYAPq7+Z6AC8GSuSTmTwnTZdcGzcuLE4Aq9Pnc+9aDv3yr3yafn0RL1+TX5N3iHvWL2RVkF+0o58sVhYAfm68F4mAsTbHMIAvAP/zh0AACAASURBVE1fUs0KgE/VWZv9igngXXfb664LbDqTblYAfFhvAfiw+puJDsCbsSKbRHxN/k125V1Avo0RQHwb9bqpC8B3oyutjlYAgGdk9KmANYDX77YvLi7K/Px8IQOX0vU5GvqJ5WsN10+26UUB4NPztFGPAPhGslGphQK+J38XkNd0B4/YdwnyS0stxKGqdwUAeO+S0uAEBQB4hkefClgAeIV2ffQOmtVnRmRqdqryMtryYro+NSNWOwV8r+HaZZNfbQA+P89H9hiAZyD0rUCXk78e0VuUxVqLhqZH5sfpphsP3E7f96gaHw+At+NFDpkA8Dm4bKePIQFewX0NtOtXWfTNuJUvt4xTqbh0tubrc3YUJ5Mu13CoW60AAF+tURYlAPgsbDbVyT4m/ya78r5AnmP0poabAPC2/Eg9GwA+dYdt9a9vgB+32y4K7xWfVa26rNaWsmQzToE+1nCoP14BAJ7RUSgAwDMQ+lagz8nf9f274ub66fmxn52ro5Huvq+8/lenGmU7UgCA70hYmh2pAADPwOhTgT4AfmFhQfSf4SPy8j0RuWlyb/VU3JIs1bqstk/9iFVfgT7XcPWzS78GAJ++x049BOCdZKKQRwVCTf6Vu/LT8yILFVsITjosFAA/xTl6J7W6LgTAd60w7Q8qAMAzHvpUoEuAV2ifnp5e2x09/V5xRF4rsNve5yjoN1aoNVy/vbQbDYC3602vmQHwvcpNMBEJPfmXu/Lr3pX3CPAi0wXAz8zMAPKBRz0AH9iAzMID8JkZHri7vgF+7BF57afDu+16mq040caTrAKh13DJCuvYMQDeUajUiwHwqTtsr3+WJn+F+RvkBvkD+QOR2RmROYethUpJF0QBfvBRmC8/q1NZnQJeFQDgvcpJYxUKAPAMkT4V8A3wGzZsWE5fGfxHReTe6t6w216tUUolLK3hUtLVtS8AvKtSiZcD4BM32GD3LE7+xa787JQMfgWnnXQK8fpJHf1z+Vni+3LtJG1YG4BvKBzVGikAwDeSjUoNFfAN8PrO+tzCnNOFdJqylufJSwGLa7icHADgc3J7Ql8BeAZC3wpYnvzLzQd/miyD/NLSvL8maamWAgB8Lbko3FIBAL6lgFSvpYAPgC8hfK74pfP4R4/G8932WvYkWdjyGi5JwYc6BcDn4LJDHwF4B5Eo4lUBy5O/r0/JDQum99np5+W4187rUHJqDIB3kolCnhQA4D0JSTNOCjQFeD119r/lf8s/l39eGYcj8pUSZVXA8houByMA+BxcdugjAO8gEkW8KmB98m8M8TOzIlOLInMzE2+z5zvxXodTZWMAfKVEFPCoAADvUUyaqlSgLsAXR+Qrdto1qEK7PhyRr7QguwLW13CpGwLAp+6wY/8AeEehKOZNgRgm/9oQr/A+O3D8UD9HVwHy7Mp7G1ITGwLg+9GZKMsKAPCMhD4VcAF4hfB1X10ZkaQekd8hO4D2Pg2MMFYMa7gIZXVOGYB3lirtggB82v5a7F0sk//CghSX2umfk56pGb0Ab+hbuWUFB5D/hV8QueYat+P1+k1ePk1Xb1QD8PX0onQ7BQD4dvpRu54C+tm3++67Tx588ME1F6W6vteu0TgiX0/z3EvHsoZL1ScAPlVna/YLgK8pGMVbKxDb5F+C/GDHd+xY/v90p14ffZ9QHz2aWP7vNUI5gLzLjnz5iR/9LF2x8OI785XjEYCvlIgCHhUA4D2KSVPrFFhYWBD9Z3Fxsfhz8JlZWj727npEnm+2M8CaKBDbGq5JHy3XAeAtu9NjbgB8j2ITqlAg9clfAb5cQI2Eef3e/OLU2Pfkx4H86vd5h8YRMD/5BwuAZ+LpUwEAvk+184hVQvvcqO+cLjO7vqxe+fBee6VEFHBQIPU1nIMEQYsA8EHltxMcgLfjRS6Z5DT5lzDvY1d+HMAPj5t/8S/+hfzyL/+ylGCfy7ga108APvcR0G//Afh+9U41mh6N1wdoT9XhePuV0xrOoksAvEVXAuQEwAcQPfOQuU7+CvH/Vv6t3C13rx0BjsfrFxb0PfuKF/KHxpZCfO7H7AH4zCecnrsPwPcseELhfEE7l9ElNCgMdiXXNZwVKwB4K04EzgOAD2xAhuGZ/JffmV/3vryC/P/7HpE7fmXCqFCA19vu64G8NljCfPm/cxl6AHwuTtvoJwBvw4dYsgDaY3GKPEsFWMOFHQsAfFj9zUQH4M1YkU0iTP5DG/CjYF7fk5+b9FKjAvyCTE2tv8jIZSApzM/Pz7sUjb4MAB+9hVF1AICPyq7gya57NarGO+260779ue1yxXevkAsuuCB4X0ggDwVYw4X1GYAPq7+Z6AC8GSuySYTJf7zV63bmHY7Xv+IVC3LZZSKLi3PrbiWeNKiWlpayGHMAfBY2m+kkAG/GiigSKQBeoV0/LLL8cZGJj0K7Xkanf+rj8h34qjb5exSoowBruDpq+S8LwPvXNMoWAfgobYs6aSZ/N/sU5m+X2+Xfy79fvrF+bmbszfXaot5ev2OH7sovX3w0/Imh4agAvJsPlEKBOgoA8HXUyrOszu2DXyupUmHSO+0AfJV6/L1vBVjD+Va0XnsAfD29ki0NwCdrrdmOMfnXt2Z1Z754BX4yyMvUgkzNLMjM1NTy94Ln1h+zzwXeVWl24OuPN2o0VwCAb65dyjVnV77z5vKNdtXB9ZNvAHzKo8Zm31jDhfUFgA+rv5noALwZK7JJhMm/ndWrOzezM7KwqK/CTzh3uQLzMrUoOxZ2FDCvTy7vvwPw7cYatesrAMDX1yzVGl1B+6BeAHyqo8duv1jDhfUGgA+rv5noALwZK7JJhMnfn9XFQcwFkcU53W2f0O7UgsjMnBS780PvULbNRm9R1kvxrH53nh34tg5Tv44CAHwdteIpq6eZ9J8HHnhg9RegwyeZdD5+Tp6TT8oniyPyLk/5Pnv5TrtLHQC+rkqU96kAazifatZvC4Cvr1mSNQD4JG013Skm/27sUYCfmxNnkNcsyncr9c+mC8jBW5Tf/OY3y0c/+tGig1aAHoDvZrzR6mgFAPg0RkYJ7D/+4z8uH/zgB0d2SgG+yfvs+2SfnCFnNJ5zAfg0xlisvWANF9Y5AD6s/maiA/BmrMgmESb/bq1WkC9hfmKkgV35sly5O1/CfVWm09PTEy/Le9vb3iYf+tCHggI9AF/lIn/vUwEA3qea/bY18ZvspyZJkR3ut8ZrNdf32Zv0liP0TVSjThsFWMO1Ua99XQC+vYZJtADAJ2FjVJ1g8u/PLqdd+bd8VeQjB4rj9YOPwvzr5fUyLdNjd4rWfcO4omtvfetb5eqrr+4V6AH4/sYbkUQA+HhGQVfA3jW0DyoMwMcz3lLJlDVcWCcB+LD6m4kOwJuxIptEmPz7t9oJ5EfsyA8DfbmTVB63rwvwwz3vA+gB+P7HW84RAXjb7iu062c2Jz76XXZ9Zt374uN1JPdop0oC8E1Uo04bBVjDtVGvfV0Avr2GSbQAwCdhY1SdYPIPZ1eb4/XDWRcL1gU9S6qX6K3/VF2TXnbxeTsAvokT1GmqAADfVLl+6o38pWMDYNdsuzwa76oGAO+qFOV8KcAazpeSzdoB4JvpllwtAD45S813iMnfhkU+duUHe1IC/aJ+225R38N3u4W5bKMLeNe2AXgb4y2XLBoB/OzKVu/i8mcei2fHDr0JcvkfHm8KFABfArtKW0PeULvskzoPwHsbGjTkqABrOEehOioGwHckbGzNAvCxORZ/vkz+tjx0BvkdCyKzFUdPB7pWF+h9Anz5/eVFWRRd4G7cuFF2yI6Vu/ZrrNhtWUU2EShQC+AV3KuOcyvAz8wA8i28H5wPXD/vpuFKYNf/XbbRIo1OqgLwnchKoxMUYA0XdngA8GH1NxMdgDdjRTaJMPnbtLo8Xq+bgK7flK/Tk+KG+4UZmVuYG7lD7wPgdZE9J5N/yVDetN/0s3l1+kzZ/BRwBngXeB+UTyG+3KnPSNbyJE+dz1I2BXaV1cKx+Dr2AvB11KKsDwVYw/lQsXkbAHxz7ZKqCcAnZWcUnWHyt2+Ty668bgzumFmQxallYK6zs6XlC4DWU/b6z6LI/Px8K2Fc4H0ND8mM2V21VkJQOagCTgBfF97LHiUO8eW311/96lfLv/k3/2bNazjjfsFXzjv6Z9Uv70YNjNiAfbgPAHzQH/csg7OGC2s7AB9WfzPRAXgzVmSTCJN/PFa7gHwB4yunfPVTdOUiugnQ/z35e/IOeUchUJ0d8rrwvspDQHw8gzGSTCsBXn+opqeb9yYRiC9hXYVYXKy+BLME+HJe0Xmm7hyjsWIHdgC++Y8ONf0owBrOj45NWwHgmyqXWD0APjFDI+gOk38EJo1I0QXmh1/X1QW2/p++i95ksa3foNdv0SvMjwN6bVfLNX2mFpZv0y+P6NY5qts0JvXSVaAS4BXea17wuE6tpaWoBKwL66ud0+sq9EMXT4lMfXaq0RySGrAD8FEN/SSTZQ0X1lYAPqz+ZqID8GasyCYRJv+4rXYF+VGXaLcF+hLiB79Hr/De5JcDa1zYsNYThfh/+A//oeh36gH6uMdr39lPBPi2u+9lZ/R1E+O3009PT9f+EkXT2+FLWWK4dM73eOQIvW9Faa9KAdZwVQp1+/cAfLf6RtM6AB+NVckkyuSfhpWul95NukR78DisqtIaxJtKqxv4Y7565+NyvaZpUS8+BSYCfNN334dliOAY/cjvrQ/2o+Gn3AabsPhZt75HLADft+LEYw0XdgwA8GH1NxMdgDdjRTaJMPmnZ3WbXflBNYIBvX6Ge8zl9QB8euO1yx5NBHgfx+c1ef2t2OCljwa/I7+6A18egy/yrvfd9VGwvtzM+FdquvTWYtsAvEVX0s6JNVxYfwH4sPqbiQ7Am7Eim0SY/NO12gXkS/5w/bR1CfWflc/K0/J0N7v0uvs+4jV6n/Befg5ruf98iz7Vn4JeAd5lR7/iO/Ll++k/93M/J/v372/1NYjyFRn1tum9F+W4GHxNps6FlqmOq3H9AuBzczx8f1nDhfUAgA+rv5noALwZK7JJhMk/D6tdYL6CLcYKVUJ9m8vr1jVeAvzAUXqfAD98pHgQ4nfs4BK92H8qym+P3/fcfUVXNm7cKDtkx9rdYl878OVvwWpchrcwNSULO3YUN77rM/gLpUHtXca8T1AvuiJTcq1cK0flKJ92rPmDAMDXFIzirRVgDddawlYNAPCt5EunMgCfjpex9ITJPxan/OTpAvIlj7juypeZebnAblw3F5Z3ygd3AtsoUvlO8FDjg4A/o8IMPOzgt3HCb12XTxgqoM7olw7mFtvfQN8i/QlviqxpdfCTbYP3UrTdVS9hfd0vNlr0KfeqAHzuI6D//rOG61/zwYgAfFj9zUQH4M1YkU0iTP7ZWL2uoy4wX2dX3gWefKtdHuctIaSEkklxdLdT3wn29bjskvqKRTvjFag7/mZmRWbH3LXQl84jIb58o0M/2dbiPfXhPpS//NJ/X55Q6KufucQB4HNx2k4/WcOF9QKAD6u/megAvBkrskmEyT8bq8d2VEH+0CGRu+6arIUy76//+vgvZtUFqC6VH3xPdxju6+6+V+XpC+CHj1Gzs1+l/Km/bzr2QkH8wpTIggK63tdYArunqxh07P+K/Ir8mfwZF8y5DyEvJQF4LzLSSA0FWMPVEKuDogB8B6LG2CQAH6NrcefM5B+3f76zd92VH/Vdec1lgwx9xL1mggof8zK/ejne3Mp19N4/aVe+W69/Lr+GvPyM+XzdpG74AvhJv1gYhnl9T3/wGQX7qf8CoPyFh46NuanmW+ldQLwCejGcVmxaLP9/T5CubQ9+Z52b4GtONB0VB+A7EpZmxyrAGi7s4ADgw+pvJjoAb8aKbBJh8s/G6loddQH5AiKmRAbflW+6E1omp/A+6ZbrEuT1T30HeJm5G1D3JDUGm3MA/D4AvpZ5K4V95TVbfhZNRPR29D/6oz9qks5qncH22jS0+guP+eafQyvjL9X4vdMwnGsbXQB6mRug3maU9FsXgO9Xb6KJsIYLOwoA+LD6m4kOwJuxIptEmPyzsbpxR11h/uMfF3njG0UWpmal3DmvE1Tf0W36bu4g2D8ij8hj8ph/sB/szADk3zt1rxyTY2t+8dDkU1tWj/abzkt3tBXgWz4z0yKzCzp2lxsqd867hvNRkK7/jh31loYGqg7ABxI+47Cs4cKaD8CH1d9MdADejBXZJMLkn43VrTvqCvLFZ9VnZmWhxrHmNvBe1bFRu/YFpPneuR+TyPD7+CWgDRbXMqZBuUrkGn/v62RAoZd+EEBvgovgmVoQ2THwi5+pRRH9d8UxlnkPv4WIQIPUUwTgU3fYXv9Yw4X1BIAPq7+Z6AC8GSuySYTJPxurvXbUFeYLQpmZWyGV0Sl0Ce9VnVaIV3guv6VdHsvvE/BH5jh4jP+4iPx/Q6UG39sf/KuBel5BuUrIGn/vkte4X64M/vu5D86JfLZG4I6LjgL04pc1VW94APAdO9Nf8wB8f1oTaVkB1nBhRwIAH1Z/M9EBeDNWZJMIk382VnfS0bogf9FFzxV5/NON/7T4s+mR+U46M6bRwR18LXJUjsrz8nxRuq9d/Lb9dT3Sf7qcLn8jf1OE09v7f0J+Qv7l7L90C68nL54WkXMmFy8v14tFuwLCi++5LWtSPgWYz81VA3qVegB8lULR/D0AH41VySTKGi6slQB8WP3NRAfgzViRTSJM/tlY3XlHXWG+zrflO0/aU4BhGB28ZC8m0PckR3TNKKDrSZDyRMYgtI/tjF7uN9f89vvVdvX4fPHeCU/sCgDwsTsYX/6s4cJ6BsCH1d9MdADejBXZJMLkn43VvXVUQV7/WVxc/nPSkyLMVwk9CvbLOoNH+AH/KiX9/X35+cLaLep7+G0edt/bqGeuLgBvzpLkE2INF9ZiAD6s/maiA/BmrMgmESb/bKwO0tGcd+W7ENzl3fDBXwYMHokflU8fx9hdju8PHk0fzHNU3cF/1/azhWWsqs8XjvWy7S48u+9d/JgEaxOADyZ9toFZw4W1HoAPq7+Z6AC8GSuySYTJPxurg3dUYX7fvufkwQc3Tswlx1354OZEnMAGabcL3nj3vdSsKcTPzIhoXZ5kFADgk7Eymo6whgtrFQAfVn8z0QF4M1ZkkwiTfzZWm+jod7/73QLgb7zxbKfj9Zq0cg6vCJuwz2QSbXfhG+++D6rRBOIBeJPjqU1SAHwb9ajbRAHWcE1U81cHgPenZdQtAfBR2xdl8kz+UdoWbdIK8Bs3bpSzzz676IPuyn/ykyK///uTu8SufLSW95J4U4j3+glD1/dFBhVZWupFH4L0owAA34/ORDmlAGu4sKMBgA+rv5noALwZK7JJhMk/G6tNdHQY4AeTcuUfYN6ElbaSmF1B+Bon0r3C+6iBPPjvdpz6/Nyam+u5xM7WOGqZDQDfUkCq11aANVxtybxWAOC9yhlvYwB8vN7FmjmTf6zOxZn3JIAve+QK8loemI9zHHjPeuU2+IUpkbkZEf1z0tMZvLt0bPi4PUfpXVSLogwAH4VNSSXJGi6snQB8WP3NRAfgzViRTSJM/tlYbaKjLgA/mKjC/PXXixw5Mjn9EuRLqDfRWZLoR4Hp6bXfK5yZkYXZKZmT5W+0K1TpaxvlTfe6Vx/00UGtOQ8+HKUPaomv4AC8LyVpx1UB1nCuSnVTDoDvRtfoWgXgo7Ms+oSZ/KO3MKoO1AX4YZifm+Pb8lEZ3nWyFTD8/e9/vwD4LVu2dJ1JvfbZha+nVySlAfhIjEooTdZwYc0E4MPqbyY6AG/GimwSYfLPxmoTHW0D8GUHyiP2+v/r/570cMTehO3dJTFi933w02xmAV4VWTn2vyoOu/DdjZOeWgbgexKaMKsKsIYLOxgA+LD6m4kOwJuxIptEmPyzsdpER30A/GBHFOAPHxb51KequwfMV2sUVYnh3fcRF8KZBnh24aMabi7JAvAuKlHGpwKs4XyqWb8tAL6+ZknWAOCTtNV0p5j8TduTXHK+AX4Y5l2P2Oul4Mp7fF8+4iE2vPs+P7/OUNMAr9KzCx/xAFyfOgCflJ1RdIY1XFibAPiw+puJDsCbsSKbRJj8s7HaREe7BPiyg+WxeleY10vAAXkTw8M9CYfdd23MPMCzC+/ueQQlAfgITEosRdZwYQ0F4MPqbyY6AG/GimwSYfLPxmoTHe0D4Id35XVj9oEHeF/exADwlYTD7nsUAM8uvK8RYaIdAN6EDVklwRourN0AfFj9zUQH4M1YkU0iTP7ZWG2io30D/DDMu+zKa51//I9FPvYxduZNDJrhJBx336MBeHbhTQ6zJkkB8E1Uo04bBVjDtVGvfV0Avr2GSbQAwCdhY1SdYPKPyq7okw0J8E1hnsvvjA07x933aABeE+VdeGODrFk6AHwz3ajVXAHWcM2181ETgPehYgJtAPAJmBhZF5j8IzMs8nStADwwH+lAqrH7HhXAswsf6YBcmzYAn4SNUXWCNVxYuwD4sPqbiQ7Am7Eim0SY/LOx2kRHLQJ8E5gvL73jAryeh1WN3feoAJ5d+J4HUjfhAPhudKXV8Qqwhgs7OgD4sPqbiQ7Am7Eim0SY/LOx2kRHrQN8KVLdm+y1HjDf8RCrufseHcCzC9/xAOq+eQC+e42JsFYB1nBhRwQAH1Z/M9EBeDNWZJMIk382VpvoaCwAP2pXXv9dCfbjxGRnvsNhVnP3PTqA14R5F77DAdR90wB89xoTAYC3NAYAeEtuBMwFgA8ofqahAfhMjQ/U7RgBHpgPNFiGww7Crf6mRL8PWPGY/w78cP7swldZavrvAXjT9iSZHGu4sLYC8GH1NxMdgDdjRTaJMPlnY7WJjsYO8KNgvmpXXuuwM99y+DUE2+gAXmViF77lYAlXHYAPp32ukVnDhXUegA+rv5noALwZK7JJhMk/G6tNdDQlgAfmexxSDaE2SoBv+MuKHt0g1BgFAHiGRt8KsIbrW/G18QD4sPqbiQ7Am7Eim0SY/LOx2kRHUwX4NjC/Y8fyDn25S2/CKEtJDF9ep7cFKuQ6PFECfIv+OkhCkQ4VAOA7FJemRyrAGi7swADgw+pvJjoAb8aKbBJh8s/GahMdzQHg28C81uU2+6Gh2uDyurKFKAFekx/ehV9aMvHzSxKTFQDgGSF9K8Aarm/F18YD4MPqbyY6AG/GimwSYfLPxmoTHc0N4Idh/rbbRP7jf6y2gnfmVzRq8Om4QXWTAfgapw6qRxclulIAgO9KWdodpwBruLBjA4APq7+Z6AC8GSuySYTJPxurTXQ0Z4Afhvm5uerP0mmdrGG+xe67ahctwGvyDd/7N/GDnmkSAHymxgfsNmu4gOLrNL20xPmosBbYiA7A2/AhpyyY/HNyO3xfAfj1HugmsyvMa+1LLxW58spM3plv8Om4JHbgtRNcZhd+wqqZAQBfUzCKt1aANVxrCVs1AMC3ki9s5UcffVRuu+02OXLkiDzxxBNy/vnny65du2T37t2yefPmWskB8LXkorAHBZj8PYhIE84KAPCTpSphXku5fp4u2XfmPVzmFvUOvA6Clr/AcP7BpKAXBQB4LzLSSA0FWMPVEKuDogB8B6L20eQ3v/lNueaaa0R/gM4991zZsmWLKNA/88wzsm3bNjlw4IBs3brVORUA3lkqCnpSgMnfk5A046QAAO8kU1FI+VV/B3zVVZnCfMvj86ph9ADPZXbuPzAGSgLwBkzILAXWcGENB+DD6t8o+pNPPil79uyRY8eOyb59++Syyy6T008/XU6ePCkHDx6UQ4cOycUXXywzMzOyadMmpxgAvJNMFPKoAJO/RzFpqlIBAL5SopEFmu7Ma2NRfp6u5eV1pYjJATyX2TX7AeqpFgDfk9CEWVWANVzYwQDAh9W/UfTDhw8XAH/JJZfI7OysnHnmmavtnDhxQq699lo5evRocbz+wgsvdIoBwDvJRCGPCjD5exSTpioVAOArJaosUB6td31vPspL8DzsvquQ0QO8doLL7Cp/JqwUAOCtOJFPHqzhwnoNwIfVv3b0559/Xj7xiU/IF7/4Rbn55ptlWhcbQ8/dd98t1113nXz4wx+WK664wikGAO8kE4U8KsDk71FMmqpUAICvlKhWgSYw/+pXi+zaZXxn3tO730kAPJfZ1fqZCFkYgA+pfp6xWcOF9R2AD6t/7ehPP/20XHnllfKd73xHbr/9dnnZy162ro2HHnpI3v3ud8vOnTtl//79TsfoAfjaVlChpQJM/i0FpHotBQD4WnLVLlz3RnvdnTd3Cd7w8fn5+ca/bUgC4HUUDP5Cg2P0tX8u+qoAwPelNHFKBVjDhR0LAHxY/WtHf+yxx+Tyyy8v6ukReb15fvh5+OGHizJ6ud0tt9wiL37xiyvjAPCVElHAswJM/p4FpbmJCgDw/Q0Q5eBbbxX53OfcYpYwr6WDvjfv6fi89iMZgB/WhC8Puw3qnksB8D0LTrjiEm29QHvjxo2oEUABAD6A6G1CusC5S5nhHAD4Nq5Qt4kCTP5NVKNOUwUA+KbKtavX5BI8jRhkd97T8fmkAJ5j9O1+AHqqDcD3JDRhVhVgDRd2MADwYfWvHd0Fzl3KjAP4qoTuu+++qiL8PQo4KaCvgegpkcFLGJ0qUggFGijwxBNPyBlnnCFnnXVWg9pU8aHAgw8u79TceOPZUv7vqnYvuug5+dCHvi/6Z5fPxgcflC2/9EurIb77uc/Jcxdd1DikftJV76zROS7254Kf/MnVLqgmqg2PLQV+8IMfiM5xL3nJS2wlRjbJKqBz3Mtf/nJ24AM5DMAHEr5pWBc4dykzDuDvuuuuiam96lWvapo69VBgjQJ//ud/Lueddx6TP+OiFwUef/zx4pdFZ599di/xCDJZgRLgXW+019YU4nVnXh/fR+03vuUtaz56/9yzz7ay8C//8i9Fd0V1jov92fiv/7WIGrXyPOwK6AAAIABJREFUPPfVr/o3IHaRAuevY03nuJe+9KWBMyF8LgroqTaO0IdzG4APp32jyDpBv+997yvq3nrrrSMXByXA6w/WTTfdJOecc05lLI7QV0pEAc8KcPzKs6A0N1EBjtDbHiBBj9p7+vb7oMLJvAOvneIYve0fHpHil0U6x11wwQXmcyXBNBRgDRfWRwA+rP61o3MLfW3JqGBUASZ/o8YkmhYAH4+xytP6z+Limk3xiR1odRHeMKC2uH2+TDIpgNdO8U140z9AALxpe5JMjjVcWFsB+LD6147u8h34O+64Q2644Qa+A19bXSr0qQCTf59qEwuAj3MM1P3evPZSYf7CC0V+4RccT3p3cNN6cgDPLrzpHyAA3rQ9SSbHGi6srQB8WP0bRT98+LDs2bNHLrnkEpmdnV1zCdiJEyfk2muvlaNHjxafmbtQVzEOD0foHUSiiFcFmPy9ykljFQoA8GkMEQX6r3xF5L/+V0+78x0cn1elkwP44V14vglv6gcKgDdlRxbJsIYLazMAH1b/RtGffPLJAuCPHTsm+/btk0svvbSA+JMnT8rBgwfl0KFDsnPnTtm/f79s2rTJKQYA7yQThTwqwOTvUUyaqlQAgK+UKLoCTXfntaOrn6nz+O33QQGTB3jtLN+EN/MzA8CbsSKbRFjDhbUagA+rf+PoCu979+6V48ePF5+p0QvrHn30UdHPOmzbtk0OHDggW7dudW4fgHeWioKeFGDy9yQkzTgpAMA7yRR1oboX4Wlnp2RBZmSu+LM4e6/vv3t4kgR4jtF7GBndNAHAd6MrrY5XgDVc2NEBwIfVv1V0BXY9Jn/kyJHi+5/nn3++7Nq1S3bv3i2bN2+u1TYAX0suCntQgMnfg4g04awAAO8sVRIFG+3Ov/6HIqeddmp3voUSSQL88OsGHKNvMUL8VgXg/epJa9UKsIar1qjLEgB8l+pG1DYAH5FZiaTK5J+IkZF0A4CPxKiO0my0Oz8lsmPH8sZ83e/OJwnw6g230Xc0Qts1C8C304/a9RVgDVdfM581AHifakbcFgAfsXmRps7kH6lxkaYNwEdqXAdpr+7OTy/Igkw5R6jzqbpkAZ5j9M7jpc+CAHyfahNLFWANF3YcAPBh9TcTHYA3Y0U2iTD5Z2O1iY4C8CZssJPEwHFwhfg5mSm22Uu4r0q03JFfvQxvqEKyAM8x+qqhEeTvAfggsmcdlDVcWPsB+LD6m4kOwJuxIptEmPyzsdpERwF4EzbYSWLM7fNN3p3XTg0DfbIAr53lGL2dcbySCQBvzpLkE2INF9ZiAD6s/maiA/BmrMgmESb/bKw20VEA3oQNdpIYBvgxn0RrCvQXXfSc6D9vfevZtd+ftyPSmEw4Rm/OIgDenCXJJ8QaLqzFAHxY/c1EB+DNWJFNIkz+2VhtoqMAvAkbbCQxfAy8xufjtOrv/Z7I174mzsftyx16PW4/uFtvQ4wGWXCMvoFo3VYB4LvVl9bXK8AaLuyoAODD6m8mOgBvxopsEmHyz8ZqEx0F4E3YYCOJMcfn6yZX7s7ffLPI449nBvQco687XDotD8B3Ki+Nj1CANVzYYQHAh9XfTHQA3owV2STC5J+N1SY6CsCbsMFGEo7H5+smWwL9DTeI/MEf1Ktd54b7ei13VHr4GP38fP1v7XWUWo7NAvA5uh62z6zhwuoPwIfV30x0AN6MFdkkwuSfjdUmOgrAm7AhfBItjs/XSV4vsdNQX//62bK4WG93XuOYB3qO0dcZDp2XBeA7l5gAQwqwhgs7JAD4sPqbiQ7Am7Eim0SY/LOx2kRHAXgTNoRPYhg8O9o5HnULvYbWf5IBeo7Rhx/PKxkA8GasyCYR1nBhrQbgw+pvJjoAb8aKbBJh8s/GahMdBeBN2BA+iY6Ozw93zOUzcgrzc3PLNV2/P1/GMbFDP3yMfsxN/uFNTz8DAD59j631kDVcWEcA+LD6m4kOwJuxIptEmPyzsdpERwF4EzaETWJ49/0tbxH5ylc6yckF4IcDa3p6IOCBB5oB/Y4dy0fvy2/Sd9KxwUb5nFznErsGAOBdlaKcLwVYw/lSslk7AHwz3ZKrBcAnZ6n5DjH5m7coqQQB+KTsbNaZno7Pa3JNAH4U0N9/v8gf/7FhoB88Rl/jc3zNDKTWOAUAeMZG3wqwhutb8bXxAPiw+puJDsCbsSKbRJj8s7HaREcBeBM2hE2ip+PzvgB+FND/4R+K/NEfNQN6bc/7t+g5Rh92TK9EB+BN2JBVEqzhwtoNwIfV30x0AN6MFdkkwuSfjdUmOgrAm7AhbBI97hb72IGvEqvtpXhegJ5j9FU29fL3AHwvMhNkQAHWcGGHAwAfVn8z0QF4M1ZkkwiTfzZWm+goAG/ChnBJ9Hh8vqsd+Crxyovw9GK8upfiadt6Ar7Re/SDvxjRLX6Fep5eFQDge5WbYCLCGi7sMADgw+pvJjoAb8aKbBJh8s/GahMdBeBN2BAuieHj8x19Pq7sYB878FViDgK9lq0L9eVleJXH7nt8NaGqz7n+PQCfq/Ph+s0aLpz2GhmAD6u/megAvBkrskmEyT8bq010FIA3YUO4JAYhs4fL1iwA/LDYbYFe23vjG0V+7ueGbrvnGH24cb0SGYAPbkF2CbCGC2s5AB9WfzPRAXgzVmSTCJN/Nlab6CgAb8KGMEkMH5/PFOBHid/mPXptb3WXfmG6aH5KFpZvyuMYfa9jHYDvVW6CcYQ++BgA4INbYCMBAN6GDzllAcDn5Hb4vgLw4T0IlkHP779rPy3uwLvo72OXXiF+x8zUKtz39l16lw4mWgaAT9RYw91iDRfWHAA+rP5mogPwZqzIJhEm/2ysNtFRAN6EDWGSCPCOdqwA3+UufaML8sKMmOiiAvDRWRZ9wqzhwloIwIfV30x0AN6MFdkkwuSfjdUmOgrAm7AhTBI9fj6u7GBKAD9smpdd+qnlVisvyAszYqKLCsBHZ1n0CbOGC2shAB9WfzPRAXgzVmSTCJN/Nlab6CgAb8KG/pMIcHxeO5kywI8ysXiXfnpWFou34FfovKbbetR+82aRK69crsjRe3cBAXh3rSjpRwHWcH50bNoKAN9UucTqAfCJGRpBd5j8IzApoRQB+ITMrNOViy8W+fKXT9Xo+PNxZaDcAL7o98CrCgXEz8+LfpNen7qfsCt1dP6UXZ0xkWBZAD5BU413iTVcWIMA+LD6m4kOwJuxIptEmPyzsdpERwF4Ezb0n0TPn4/LGuArPifn4+i96gvUr/8xAuD7n1pyj8gaLuwIAODD6m8mOgBvxopsEmHyz8ZqEx0F4E3Y0G8SAT4flzXAD+vt8Dk531Cf60V5AHy/UwvRRFjDhR0FAHxY/c1EB+DNWJFNIkz+2VhtoqMAvAkb+k0i0Pvv2sksj9Brxz1cGFh+m/6//BeRv/7r5sfvy936EuoHd+/7HYjdRwPgu9eYCGsVYA0XdkQA8GH1NxMdgDdjRTaJMPlnY7WJjgLwJmzoN4kAn4/LegdeOz98jH5pyYvnJdQvLi431/Sd+kGIT+kGfADeyzCjkRoKsIarIVYHRQH4DkSNsUkAPkbX4s6ZyT9u/2LLHoCPzTEP+XrYDW6aRbY78BXvwTfVc1Q9X8fvB6E+1t16AN7nyKItFwVYw7mo1F0ZAL47baNqGYCPyq4kkmXyT8LGaDoBwEdjlZ9EAx6f1w5kC/Da+cFfnDi8B+/H8OVWfEJ9TGAPwPscRbTlogBrOBeVuisDwHenbVQtA/BR2ZVEskz+SdgYTScA+Gis8pPo8PH5nj4fVyafNcAHfHVh1OAZPG7f9rN2Zft6E/5554n89E+fuhU/5HfrAXg/0watuCvAGs5dqy5KAvBdqBphmwB8hKZFnjKTf+QGRpY+AB+ZYW3TDQyRWQP88DH6nn954jp0fO/Wh9yxB+BdXaecLwVYw/lSslk7AHwz3ZKrBcAnZ6n5DjH5m7coqQQB+KTsrO5MwPffNbmsAb7B5+SqDe2nRAn1+qePC/MGd+w3bxZ55Su72bEH4PsZH0Q5pQBruLCjAYAPq7+Z6AC8GSuySYTJPxurTXQUgDdhQz9JBH7/PXuAVwEC/wLF90DrEuw117aX5wHwvh2nvSoFWMNVKdTt3wPw3eobTesAfDRWJZMok38yVkbREQA+Cpv8JBn4/XcAvrvPyfkZIP5a6QrsNcPynXoXuAfg/XlKS24KsIZz06mrUgB8V8pG1i4AH5lhCaTL5J+AiRF1AYCPyKy2qQ4CvFKQvoPd85P1EXrVOuJj9D6GSh9gr3mW37JXgP/pn/6uXHDBBT7Spw0UqFSANVylRJ0WAOA7lTeexgH4eLxKJVMm/1ScjKMfAHwcPrXOchgcAfjWkjZqIHOAH6dZl2CvMctd+5/5GZGzzurmfftG44FKySnAGi6spQB8WP3NRAfgzViRTSJM/tlYbaKjALwJG7pPwsD779rJ7HfgVYTE3oPvevAO34qv8QY/gdc2/uBn7sqd+0Hob9s+9fNSgDVcWL8B+LD6m4kOwJuxIptEmPyzsdpERwF4EzZ0n8Q/+Sci999/Ks7SUvcxR0QA4PN5D77rAdb1rn2Z/6h37gH8rt2Nt33WcGG9A+DD6m8mOgBvxopsEmHyz8ZqEx0F4E3Y0H0SRnZ9AfgRAK/bvvqNeB5vCpRwr+/Az82JbNy40euu/WCig4A/CPaDO/veOkZD5hVgDRfWIgA+rP5mogPwZqzIJhEm/2ysNtFRAN6EDd0mYei9awB+xerBX6gA8J2N/1G30A/u3P+v/yXyP/7Hcnifx/JHAb7+u8Gb8wdhvzMBaLh3BVjD9S75moAAfFj9zUQH4M1YkU0iTP7ZWG2iowC8CRu6TcLI++/aSQB+BMAHulCw20Fno/W6n5EbhHj934uL3cJ9qdLgbj2Qb2PsNM2CNVxT5fzUA+D96Bh9KwB89BZG1wEm/+gsizphAD5q+9ySH/7+e6D33wH4Abv0yLye7S6fgJ64DaI4S9UF+KpeDu7ea9m+AF9jTYL84b+v6gd/350CrOG609alZQDeRaUMygDwGZhsrItM/sYMSTwdAD5xg7V7Rt5/B+AnADzH6Dv5QfQN8FVJhgT8MrcS9PXH/vWvX/63+u/0H82Pd/OrXGz396zh2unXtjYA31bBROoD8IkYGVE3mPwjMiuBVAH4BEyc1AVD778D8ENG8R585z98fQN8VYeGj+hr+T538YfzG97VH/4lQAn/Vf3i708pwBou7GgA4MPqbyY6AG/GimwSYfLPxmoTHQXgTdjQXRKG3n8H4CcAPO/Bd/IzYA3gXTo5CfK1fleX7bnkNrx7r+/rj4L8nHf5WcO5jKTuygDw3WkbVcsAfFR2JZEsk38SNkbTCQA+GquaJWro/XcAfshC3oNvNqZr1IoR4F27Nwz6P/MzIp/5zKnaIUF/uA/DQP+Rj4g89NBo+B/1CwFXTSyUYw0X1gUAPqz+ZqID8GasyCYRJv9srDbRUQDehA3dJWHo/XcAvgLgeQ/e+89BygDvKlbVjr62Ywn2R/Vr+BcAL3mJyN/9u2tLjtv17/s0AGs415HZTTkAvhtdo2sVgI/OsugTZvKP3sKoOgDAR2VXvWSNvf8OwI+wj/fg643pmqUB+JqCDcF8CfZPPy3yjW+cass68Lv0ehLYl68GuPwyYbiM/jf1bW87WzZu3OiSBmU8KwDAexY01uYA+FidizdvAD5e72LMHICP0TXHnI29/w7AVwC8/jWfk3Mc3G7FAHg3ndqUGob5wf+/vKCvbD8F8K/S6qKLnpP5eQHgq4Tq6O8B+I6Eja1ZAD42x+LPF4CP38OYegDAx+RWzVyNvf8OwI/wj/fgaw7qesUB+Hp69V16HPy/7nUif/zHp27oH8zL+i8Brr76+/Kbv7kRgO97MK3EA+ADCW8tLABvzZH08wHg0/fYUg8BeEtueM7F2PvvALwDwPMevNcfAgDeq5wmGxsH9KP+/fCJgC5+MQDAhx0mAHxY/c1EB+DNWJFNIgB8Nlab6CgAb8IG/0kYfP8dgB9jM+/B+x//Ky0C8J1Jm1XDrrv+Wu6nf5p34EMODgA+pPqGYgPwhszIJBUAPhOjjXQTgDdihO80DL7/DsA7ADzfg/f6kwDAe5WTxhwUYA3nIFKHRQD4DsWNqWkAPia30siVyT8NH2PpBQAfi1M18zT4/jsAP8ZD3oOvObjdiwPw7lpR0o8CrOH86Ni0FQC+qXKJ1QPgEzM0gu4w+UdgUkIpAvAJmTnYFYPvvwPwjgCvV1j3/fHqRH8MAPhEjTXcLdZwYc0B4MPqbyY6AG/GimwSYfLPxmoTHQXgTdjgN4nh4/OGjmV///vfF4WqLVu2+O1zzK0Zva8gZknL3AH4FFyMqw+s4cL6BcCH1d9MdADejBXZJMLkn43VJjoKwJuwwW8SRt9/Zwd+gs1GT0z4HZj9twbA96957hFZw4UdAQB8WP3NRAfgzViRTSJM/tlYbaKjALwJG/wmYfT9dwB+gs28B+/3Z2ClNQC+E1lpdIICrOHCDg8APqz+ZqID8GasyCYRJv9srDbRUQDehA1+kxgEeEPH5wH4GgDPe/BefiYAeC8y0kgNBVjD1RCrg6IAfAeixtgkAB+ja3HnzOQft3+xZQ/Ax+aYQ76Gj2PzDvwY/3gP3mFg1y8CwNfXjBrtFGAN106/trUB+LYKJlIfgE/EyIi6weQfkVkJpArAJ2DiYBcMv//ODnzFWBv8xcvMjIgeq+dppQAA30o+KjdQgDVcA9E8VgHgPYoZc1MAfMzuxZk7k3+cvsWaNQAfq3Nj8h5+l9rYUWx24CeMN8N3F8T6UwLAx+pcvHmzhgvrHQAfVn8z0QF4M1ZkkwiTfzZWm+goAG/CBn9JGIdAAH6C1cZ/+eJvkPbXEgDfn9ZEWlaANVzYkQDAh9XfTHQA3owV2STC5J+N1SY6CsCbsMFfEobff9dOAvA1AJ5j9K1/LgD41hLSQE0FWMPVFMxzcQDes6CxNgfAx+pcvHkz+cfrXYyZA/AxujYm5wguQgPgK8Yb78F7/YEE4L3KSWMOCrCGcxCpwyIAfIfixtQ0AB+TW2nkyuSfho+x9AKAj8UphzyNX2DHDryDh8ZfgXDogakiALwpO7JIhjVcWJsB+LD6m4kOwJuxIptEmPyzsdpERwF4Ezb4SSIC+GMHvsLqu+8Weec7TxVaWvIzNjJtBYDP1PiA3WYNF1B8EQHgw+pvJjoAb8aKbBJh8s/GahMdBeBN2OAnCePvv7MD72Dz8EV2vAfvINr4IgB8K/mo3EAB1nANRPNYBYD3KGbMTQHwMbsXZ+5M/nH6FmvWAHyszg3lPXx8fmpKRD8hZ+xhB97BEN6DdxDJrQgA76YTpfwpwBrOn5ZNWgLgm6iWYB0APkFTjXeJyd+4QYmlB8AnYmgE77+r0gC8w3iL4CSFQy9MFAHgTdiQVRKs4cLaDcCH1d9MdADejBXZJMLkn43VJjoKwJuwoX0SEbz/DsA72jx8jJ734B2FW18MgG8sHRUbKsAarqFwnqoB8J6EjL0ZAD52B+PLn8k/Ps9izhiAj9m9gdwHAd7o8XkA3nGsDQO8vgqhnvLUVgCAry0ZFVoqwBqupYAtqwPwLQVMpToAn4qT8fSDyT8er1LIFIBPwUW9enfDqY4A8HGbOvw6BBfZNfYTgG8sHRUbKsAarqFwnqoB8J6EjL0ZAD52B+PLn8k/Ps9izhiAj9m9ldwjef9ds+UdeMfxxkV2jkJNLgbAe5GRRmoowBquhlgdFAXgOxA1xiYB+BhdiztnJv+4/YstewA+NsdG5BvRkWsA3nG8RXKngWNvghUD4INJn21g1nBhrQfgw+pvJjoAb8aKbBJh8s/GahMdBeBN2NAuiYhgD4B3tJqL7ByFYgfei1A04k0B1nDepGzUEADfSLb0KgHw6XlqvUdM/tYdSis/AD4BPyN5/12VBuAdx9swwPMevKNwa4uxA99INiq1UIA1XAvxPFQF4D2ImEITAHwKLsbVByb/uPyKPVsAPnIHh99/N3yBHQBfY6xxkV0NscYXBeC9yEgjNRRgDVdDrA6KAvAdiBpjkwB8jK7FnTOTf9z+xZY9AB+bY0P5RnSBHQBfc6xFdLKiZs96Kw7A9yY1gVYUYA0XdigA8GH1NxMdgDdjRTaJMPlnY7WJjgLwJmxonsTw++/GvxnOEfoaVkd0t0GNXvVaFIDvVW6CiQhruLDDAIAPq7+Z6AC8GSuySYTJPxurTXQUgDdhQ/MkIoM8AL6G1RF9XaBGr3otCsD3KjfBAPjgYwCAD26BjQQAeBs+5JQFAJ+T2+H7CsCH96BVBpEdswbga7jNe/A1xBpdFIBvLSEN1FSANVxNwTwXB+A9CxprcwB8rM7FmzeTf7zexZg5AB+jays5Rwh4AHzN8Tb4Cxpuoq8pnggAX1syKrRUgDVcSwFbVgfgWwqYSnUAPhUn4+kHk388XqWQKQAfsYuRXWCnSgPwNcdbZK9I1Oxd58UB+M4lJsCQAqzhwg4JAD6s/iOjz8/Py1VXXSWHDh2S7du3j83w0Ucfldtuu02OHDkiTzzxhJx//vmya9cu2b17t2zevLlWzwD4WnJR2IMCTP4eRKQJZwUAeGep7BWMEO4A+JrDaPg9+KWlmg3kXRyAz9v/EL1nDRdC9VMxAfiw+q+LfuzYMdm7d68cP35c7rzzzrEA/81vflOuueaa4hbIc889V7Zs2SIK9M8884xs27ZNDhw4IFu3bnXuHQDvLBUFPSnA5O9JSJpxUgCAd5LJZqFBgDf+/fdSQAC+5lDiIruagq0tDsC3ko/KDRRgDddANI9VAHiPYrZp6oc//KHce++98hu/8RsFhOszDuCffPJJ2bNnjyjs79u3Ty677DI5/fTT5eTJk3Lw4MFi5/7iiy+WmZkZ2bRpk1NaALyTTBTyqACTv0cxaapSAQC+UiK7BSK7wE6FBOBrDqcI7zmo2cNOiwPwncpL4yMUYA0XdlgA8GH1l6WlpWIX/VOf+pTcf//9BYj/yI/8iPzgBz8YC/CHDx8uAP6SSy6R2dlZOfPMM1d7ceLECbn22mvl6NGjxfH6Cy+80KmHALyTTBTyqACTv0cxaapSAQC+UiKbBSJ8/x2AbziUuMiuoXBcYtdYOCo2VoA1XGPpvFQE4L3I2LyRp556St7//vfLN77xjQK2r776avn85z8vCumjduCff/55+cQnPiFf/OIX5eabb5ZpPVo49Nx9991y3XXXyYc//GG54oornJID4J1kopBHBZj8PYpJU5UKAPCVEtksEOnRanbgGwynCO86aNDLTqqwA9+JrDQ6QQHWcGGHBwAfVn95+umn5Xd+53fkzW9+s7z61a8udt4/9rGPjQV4LX/llVfKd77zHbn99tvlZS972boePPTQQ/Lud79bdu7cKfv373c6Rg/ABx4IGYZn8s/Q9IBdBuADit8mdKRQB8A3MJ2L7BqItlwFgG8sHRUbKsAarqFwnqoB8J6E9NXMs88+OxHgH3vsMbn88suLcHpEXm+eH34efvjhooxebnfLLbfIi1/84sr0APhKiSjgWQEmf8+C0txEBQD4SAdIhO+/q9IAfIPxFulpiwY99V4FgPcuKQ1WKMAaLuwQAeDD6r8uehXAu8C5S5nhwAC8sYGQQTpM/hmYbKiLALwhM1xTGX7/PZIb6AF4V4OHynGRXUPh2IFvLBwVGyvAGq6xdF4qAvBeZPTXSGiAv+uuuyZ25lWvepW/ztJS1gr8+Z//uZx33nmycePGrHWg8/0o8Pjjjxdj7cd+7Mf6CUiU9gosLMjGt7xltZ3nvvpVEYX4CB7dgddX4nSO43FXYOPgl3OmpqTwnKdSAd2B1znupS99aWVZCqCADwV0DafjjTWcDzXrtwHA19es0xqhAb6qc/fdd19VEf4eBZwU0Hsc9DWPwa8oOFWkEAo0UOCJJ56QM844Q84666wGtakSQoGzb7xRzv7MZ1ZDf/dzn5PnLrooRCq1Y+rnYPXSWZ3jeNwV2PJLvyQbH3xwtcKf/c//6V4545L6yyKd417ykpdkrAJd71MBneNe/vKXA/B9ij4QC4DvSPhBEB8O8d73vlf27t07MnIVwOtvWN/3vvcVdW+99daRv90vj9Bv2bJFbrrpJjnnnHMqe8kR+kqJKOBZAY5feRaU5iYqwBH6CAdIpBfYqdK8A99wvHGRXSPheAe+kWxUaqEAa7gW4nmoCsB7EHFUE10BPLfQd2QYzfauAJN/75JnHRCAj9D+SC+wA+BbjLVhgJ+ZEdF/xzNRAQCeAdK3Aqzh+lZ8bTwAPqz+66JX7cC7fAf+jjvukBtuuIHvwBvzlnTWKsDkz4joUwEAvk+1PcSK/EIzduBbjIHBX9wA8E5CAvBOMlHIowKs4TyK2aApAL6BaF1WqQJ4jX348GHZs2ePXHLJJTI7O7vmHeITJ07ItddeK0ePHi0+M3fhhRc6pcsReieZKORRASZ/j2LSVKUCAHylRLYKDAP8/Hw0F9ipkAB8i+EU8cmLFr1uVRWAbyUflRsowBqugWgeqwDwHsX00ZQLwD/55JMFwB87dkz27dsnl156aQHxJ0+elIMHD8qhQ4dk586dsn//ftk0eKPrhAQBeB/u0UYdBZj866hF2bYKAPBtFey5fuTfBAfgW4yXiO8+aNHrVlUB+FbyUbmBAqzhGojmsQoA71FMH025ALzGUXjXi/COHz9e3HKrF9Y9+uijordCbtu2TQ4cOCBbt251TgmAd5aKgp4UYPL3JCTNOCkAwDvJZKdQ5BAHwLcYSpH/8qZFzxtXBeAbS0fFhgqwhmsonKdqALwnIX014wrwGk+BXY/JHzlypPh8yPnnny+7du2S3bt3y+bNm2ulBMDXkovCHhRg8vcgIk04KwDAO0tlo2Dkx6gB+BbDiIvsaosHwNeWjAotFWAN11LAltUB+JYCplIruT6eAAAgAElEQVQdgE/FyXj6weQfj1cpZArAR+Ri5BfYqdIAfMvxxkV2tQQE4GvJRWEPCrCG8yBiiyYA+BbipVQVgE/JzTj6wuQfh0+pZAnAR+Rk5BfYAfAexlrkJzA8KFCrCQC+llwU9qAAazgPIrZoAoBvIV5KVQH4lNyMoy9M/nH4lEqWAHxETg6//x7ZDfQAvIexFvkdCB4UqNUEAF9LLgp7UIA1nAcRWzQBwLcQL6WqAHxKbsbRFyb/OHxKJUsAPiInE4A3jtC3HG9cZFdLQAC+llwU9qAAazgPIrZoAoBvIV5KVQH4lNyMoy9M/nH4lEqWAHxETiZwfBqAbzneuMiuloAAfC25KOxBAdZwHkRs0QQA30K8lKoC8Cm5GUdfmPzj8CmVLAH4SJxM4AI7VRqA9zDeuMjOWUQA3lkqCnpSgDWcJyEbNgPANxQutWoAfGqO2u8Pk799j1LKEICPxM0ELrAD4D2NtQROYnhSorIZAL5SIgp4VoA1nGdBazYHwNcULNXiAHyqztrtF5O/XW9SzAyAj8TVBC6wA+A9jbUE7kLwpERlMwB8pUQU8KwAazjPgtZsDoCvKViqxQH4VJ212y8mf7vepJgZAB+Jq4lAG0foPYy34ffgl5Y8NJpmEwB8mr5a7hVruLDuAPBh9TcTHYA3Y0U2iTD5Z2O1iY4C8CZsqE4ikWPTAHy11ZUluMiuUqKyAADvLBUFPSnAGs6TkA2bAeAbCpdaNQA+NUft94fJ375HKWUIwEfgZiIX2KnSALyn8cZFdk5CAvBOMlHIowKs4TyK2aApAL6BaClWAeBTdNV2n5j8bfuTWnYAfASOJnKBHQDvcawlciLDoyIjmwLgu1aY9ocVYA0XdkwA8GH1NxMdgDdjRTaJMPlnY7WJjgLwJmyYnMTwken5eZGpqQgSX58iO/CebEvkTgRPaoxtBoDvWmHaB+BtjQEA3pYfwbIB4INJn21gAD5b64N0HIAPInu9oAnBGgBfz/qxpbnIzklIAN5JJgp5VIA1nEcxGzQFwDcQLcUqAHyKrtruE5O/bX9Syw6Aj8DRhI5LA/CexltCpzI8KTKyGQC+S3Vpe5QCrOHCjgsAPqz+ZqID8GasyCYRJv9srDbRUQDehA2TkwDgIzCp5xQTutiwS+UA+C7VpW0A3t4YAODteRIkIwA+iOxZBwXgs7a/984D8L1LXi9gQhfYacfZga9n/8TS3ERfKSYAXykRBTwrwBrOs6A1mwPgawqWanEAPlVn7faLyd+uNylmBsAbdzWxo9IAvMfxltDdCB5VWdMUAN+VsrQ7TgHWcGHHBgAfVn8z0QF4M1ZkkwiTfzZWm+goAG/ChvFJJAZpALzH8cZFdpViAvCVElHAswKs4TwLWrM5AL6mYKkWB+BTddZuv5j87XqTYmYAvHFXBwFePx2nn5CL+AHgPZqX2OkMj8qsNgXAd6EqbU5SgDVc2PEBwIfV30x0AN6MFdkkwuSfjdUmOgrAm7BhfBIJXWCnnQTgPY43LrKrFBOAr5SIAp4VYA3nWdCazQHwNQVLtTgAn6qzdvvF5G/XmxQzA+ANu5rYBXYAfAdjbfAXPNdfL/Lxj3cQJN4mAfh4vYs1c9ZwYZ0D4MPqbyY6AG/GimwSYfLPxmoTHQXgTdgwOgkA3rA5RlJL7BUL36oC8L4Vpb0qBVjDVSnU7d8D8N3qG03rAHw0ViWTKJN/MlZG0REA3rBNiV1gxw58B2ONi+wmigrAdzDmaHKiAqzhwg4QAD6s/maiA/BmrMgmESb/bKw20VEA3oQNo5NIcHeVd+A9jzcusgPgPQ8pmmunAGu4dvq1rQ3At1UwkfoAfCJGRtQNJv+IzEogVQDesImJXWDHDnwHY42L7AD4DoYVTTZXgDVcc+181ATgfaiYQBsAfAImRtYFJv/IDIs8XQDeqIGJghk78B2Mt8Ff9MzMiOiuPE+hAEfoGQh9K8Aarm/F18YD4MPqbyY6AG/GimwSYfLPxmoTHQXgTdiwPolhgF9aMppovbQA+Hp6OZVO8KSGU78dCgHwDiJRxKsCrOG8ylm7MQC+tmRpVgDg0/TVcq+Y/C27k15uALxRTxO8wE6VBuA7GG+JjhUfSgHwPlSkjToKsIaro5b/sgC8f02jbBGAj9K2qJNm8o/avuiSB+CNWpYolAHwHYw3bqIfKyoA38F4o8mJCrCGCztAAPiw+puJDsCbsSKbRJj8s7HaREcBeBM2rE8i0WPRAHwH420Y4HkPflVkAL6D8UaTALzhMQDAGzanz9QA+D7VJpYqAMAzDvpUAIDvU23HWIleYKe9B+Adx0CdYgmPlzoyjCoLwLdVkPp1FWANV1cxv+UBeL96RtsaAB+tddEmzuQfrXVRJg7AG7RtGMjm50WmpgwmWj8lAL6+Zk41uIl+pEwAvNPooZBHBVjDeRSzQVMAfAPRUqwCwKfoqu0+Mfnb9ie17AB4g44OH4kG4A2aZCylRO9MaKsyAN9WQerXVYA1XF3F/JYH4P3qGW1rAHy01kWbOJN/tNZFmTgAb9C2hGGMHfiOxhsX2bED39HQotl6CrCGq6eX79IAvG9FI20PgI/UuIjTZvKP2LwIUwfgDZo2CPB6dF534BN5APiOjEz41EYbxdiBb6MedZsowBquiWr+6gDw/rSMuiUAPmr7okyeyT9K26JNGoA3aF2iN9Cr0gB8R+ONi+zYge9oaNFsPQVYw9XTy3dpAN63opG2B8BHalzEaTP5R2xehKkD8MZMSxzEAPgOxxsX2a0Tlx34DscbTY9UgDVc2IEBwIfV30x0AN6MFdkkwuSfjdUmOgrAm7DhVBIJ30DPDnzHYy3hkxtNlQPgmypHvaYKsIZrqpyfegC8Hx2jbwWAj97C6DrA5B+dZVEnDMAbsy/hC+wA+I7HWuJjp4l6AHwT1ajTRgHWcG3Ua18XgG+vYRItAPBJ2BhVJ5j8o7Ir+mQBeGMWJg5hHKHvcLxxE/06cQH4DscbTY9UgDVc2IEBwIfV30x0AN6MFdkkwuSfjdUmOgrAm7DhVBKJH4MG4Dscb8MAPzMjov8u4weAz9j8QF1nDRdI+JWwAHxY/c1EB+DNWJFNIkz+2VhtoqMAvAkblpNI/AI77SIA3/F44yK7NQID8B2PN5pfpwBruLCDAoAPq7+Z6AC8GSuySYTJPxurTXQUgDdhw2iA1++/63fgE3oA+I7NTPwER131APi6ilG+rQKs4doq2K4+AN9Ov2RqA/DJWBlNR5j8o7EqiUQBeEM2Dh+BBuANmRNJKonfoVDXBQC+rmKUb6sAa7i2CrarD8C30y+Z2gB8MlZG0xEm/2isSiJRAN6QjRnAFzvwHY83LrJbIzAA3/F4o/l1CrCGCzsoAPiw+puJDsCbsSKbRJj8s7HaREcBeBM2LCcxCPB6dF534BN7APiODc3gFEcdBQH4OmpR1ocCrOF8qNi8DQC+uXZJ1QTgk7Izis4w+UdhUzJJAvCGrMzg/WUAvuPxlsFFiHUUBODrqEVZHwqwhvOhYvM2APjm2iVVE4BPys4oOsPkH4VNySQJwBuxMhPwAuB7GG/cRL8qMgDfw3gjxBoFWMOFHRAAfFj9zUQH4M1YkU0iTP7ZWG2iowC8CRvWf0IuwQvsVGkAvofxlsFJDlcVAXhXpSjnSwHWcL6UbNYOAN9Mt+RqAfDJWWq+Q0z+5i1KKkEA3oidmby7DMD3MN4yuAzRVUUA3lUpyvlSgDWcLyWbtQPAN9MtuVoAfHKWmu8Qk795i5JKEIA3Ymcm0AXA9zDeuIl+VWQAvofxRog1CrCGCzsgAPiw+puJDsCbsSKbRJj8s7HaREcBeBM2ZHEDvSoNwPcw3jI5zeGiJADvohJlfCrAGs6nmvXbAuDra5ZkDQA+SVtNd4rJ37Q9ySUHwBuxNJP3lgH4HsZbJhciuigJwLuoRBmfCrCG86lm/bYA+PqaJVkDgE/SVtOdYvI3bU9yyQHwBiwdBq5EL7BjB77HscZN9IXYAHyPY45QhQKs4cIOBAA+rP5mogPwZqzIJhEm/2ysNtFRAN6ADQC8ARMSSyGTEx1VrgHwVQrx974VYA3nW9F67QHw9fRKtjQAn6y1ZjvG5G/WmiQTA+AN2JrRpWMcoe9pvGVyKWKVmgB8lUL8vW8FWMP5VrReewB8Pb2SLQ3AJ2ut2Y4x+Zu1JsnEAHgDtmYEWwB8T+Mto18KTVIUgO9pvBFmVQHWcGEHAwAfVn8z0QF4M1ZkkwiTfzZWm+goAG/AhoyOOwPwPY03bqIvhAbgexpvhAHgjYwBAN6IEaHTAOBDO5BffAA+P89D9hiAD6n+SmwA3oAJiaXATfQAfGJDOpbusIYL6xQAH1Z/M9EBeDNWZJMIk382VpvoKAAf2IaMLrBTpdmB73G8cRM9O/A9DjdCLSvAGi7sSADgw+pvJjoAb8aKbBJh8s/GahMdBeAD2wDABzYg4fCDdytMTYno5wkzezhCn5nhBrrLGi6sCQB8WP3NRAfgzViRTSJM/tlYbaKjAHxgGzK6wI4d+J7HGhfZsQPf85AjHDvwoccAAB/aASPxAXgjRmSUBgCfkdkGugrABzYhs11SjtD3ON64yA6A73G4EWpZAdZwYUcCAB9WfzPRAXgzVmSTCJN/Nlab6CgAH9iGjC6wYwe+57E2DPAzMyL67zJ6OEKfkdlGusoaLqwRAHxY/c1EB+DNWJFNIkz+2VhtoqMAfGAbMrtojB34nsfb4Pg6ckRET3xk9ADwGZltpKus4cIaAcCH1d9MdADejBXZJMLkn43VJjoKwAe0IbML7NiBDzDWMvsF0bDCAHyAMZd5SNZwYQcAAB9WfzPRAXgzVmSTCJN/Nlab6CgAH9CGDN9RZge+5/GW2R0LAHzP44tw6xRgDRd2UADwYfU3Ex2AN2NFNokw+WdjtYmOAvABbcjsBnp24AOMtcxvomcHPsCYyzwka7iwAwCAD6u/megAvBkrskmEyT8bq010FIAPaEOGu6PswPc83jI85TGoMADf83gjHLfQBx4DAHxgA6yEB+CtOJFPHgB8Pl5b6CkAH9CFzG6gZwc+wFgbvmchs5voAfgAYy7zkKzhwg4AAD6s/maiA/BmrMgmESb/bKw20VEAPpANmYIVO/ABxlvGF9kB8AHGW+YhWcOFHQAAfFj9zUQH4M1YkU0iTP7ZWG2iowB8IBsyvIGeHfhAYw2AlwsuuCCQ+ITNTQHWcGEdB+DD6m8mOgBvxopsEmHyz8ZqEx0F4APZkOm7yezABxhvGd61UKrMDnyA8ZZ5SNZwYQcAAB9WfzPRAXgzVmSTCJN/Nlab6CgAH8iGDG+gZwc+0FjL+CZ6AD7QmMs4LGu4sOYD8GH1NxMdgDdjRTaJMPlnY7WJjgLwgWzIdFeUHfgA4y3T0x6qNAAfYLxlHpI1XNgBAMCH1d9MdADejBXZJMLkn43VJjoKwAeyIcMb6NmBDzTWhgE+o5voAfhAYy7jsKzhwpoPwIfV30x0AN6MFdkkwuSfjdUmOgrAB7Ah0xvoAfgAY01DZjzeAPhAYy7jsKzhwpoPwIfV30x0AN6MFdkkwuSfjdUmOgrAB7Ah0xvoAfgAY60MmelN9AB8wDGXaWjWcGGNB+DD6m8mOgBvxopsEmHyz8ZqEx0F4APYAMDLli1bAgifcchM71wA4DMe84G6zhoukPArYQH4sPqbiQ7Am7Eim0SY/LOx2kRHAfgANmR6Az078AHGWhky05voAfiAYy7T0KzhwhoPwIfV30x0AN6MFdkkwuSfjdUmOgrAB7Ah091QAD7AWBsH8PPzIlNTARPqJzQA34/ORDmlAGu4sKMBgA+rv5noALwZK7JJhMk/G6tNdBSAD2BDpjfQA/ABxto4gM/kJnoAPuCYyzQ0a7iwxgPwYfU3Ex2AN2NFNokw+WdjtYmOAvABbMj0QjEAPsBYK0NmehM9AB9wzGUamjVcWOMB+LD6m4kOwJuxIptEmPyzsdpERwH4nm3I+AI7AL7nsTYcLsNfHAHwgcdchuFZw4U1HYAPq7+Z6AC8GSuySYTJPxurTXQUgO/ZBgBeFKq4hb7ncafhMrx7AYAPMM4yD8kaLuwAAODD6l9Ef+qpp+See+6Re++9V771rW8V/+4Vr3iFvO1tb5N3vvOd8sIXvnBklo8++qjcdtttcuTIEXniiSfk/PPPl127dsnu3btl8+bNtXoGwNeSi8IeFLj++utl7969snHjRg+t0QQKTFbgt37rt2T79u3y+te/Hqn6UCDjG+hV3gceeKAA+De96U19qE2MQQUyvIle13D33XefXHfddYwFFOhFAdZwvcg8NggAH1Z/+fa3vy0f+tCH5JFHHpG/9bf+lvzUT/1UkZH+/3/9138t27ZtkwMHDsjWrVvXZPrNb35TrrnmGtHfgJ177rnFb/kV6J955pmxdSZ1FYAPPBAyDK+/pLrrrrvkNa95TYa9p8t9K/Cud72rGGsf+MAH+g6dZ7zMAf63f/u3Rf+7qnMcT88KDAN8BjfRs4breYwRrthoZA0XbiAA8OG0lxMnTsi1114r999/v/zqr/6qXHXVVau77X/xF38hN9xwg3zlK1+RnTt3yv79+2XTpk1Ftk8++aTs2bNHjh07Jvv27ZPLLrtMTj/9dDl58qQcPHhQDh06JBdffLHMzMys1qnqJpN/lUL8vW8FmPx9K0p7kxQA4HseHxnfQK9KA/A9j7fBcMMAn8FN9KzhAo63TEOzhgtrPAAfUP+vf/3rBbjrLvtnPvMZOeecc9Zkc/z4cfm1X/s1efzxx+X222+Xv//3/37x94cPHy4A/pJLLpHZ2Vk588wzV+uVvxQ4evRocbz+wgsvdOohk7+TTBTyqACTv0cxaapSAQC+UiK/BQB4duD9jij31jK8f4E1nPvwoKQfBVjD+dGxaSsAfFPlPNT76le/Kp/97GflDW94Q/Eu8PDz7LPPysc+9rEC2O+8887i/c3nn39ePvGJT8gXv/hFufnmm2VajykOPXfffXfxHtSHP/xhueKKK5wyZfJ3kolCHhVg8vcoJk1VKgDAV0rkr0CGADUsHjvw/oZTo5Yyu4meNVyjUUKlFgqwhmshnoeqALwHEbtq4v/8n/8jH/nIR+QP//APVwH+6aefliuvvFK+853vFLvyL3vZy9aFf+ihh+Td7373uqP3k/Jk8u/KRdodpwCTP2OjTwUA+B7VBuA5Qt/jcBsZKrOb6FnDhR5w+cVnDRfWcwA+rP4To3/ta1+Tyy+/XH7yJ39SbrrpJjnvvPPkscceK/6dPnpEXm+eH34efvjhooxebnfLLbfIi1/84speMvlXSkQBzwow+XsWlOYmKgDA9zhAMrwFfFhdduB7HG+jQmV2iSJruMDjLcPwrOHCmg7Ah9V/bPTvfe97xRF4vahOj9Hr4nPDhg3iAucuZYYDM/kbHQgJp8Xkn7C5BrsGwPdoSmbwNEpZAL7H8TYqVGa/RGINF3i8ZRieNVxY0wH4sPqPjK63zOs77Hp0/q1vfav8+q//uvzoj/5oUdYFzl3KjAN4vQmfBwX6UEC/mKCf9eIzcn2oTQxd4OrDeOt+LHzgS18S0WP0IvInmzbJQ5/8ZPdBjUXQ8ab/8N/UMMZs/+pX5TVf/epq8N9++9tFduwIk0xPUfW/qYy3nsQmTPHVKz4jF24gAPDhtB8ZWY/I6477gw8+KD//8z9fwPvg7fQucO5SZlTwcsfAmCSkgwIogAIoEKkCr3n22QLieVAABVAABdJRQH8Z/oEPfCCdDkXWEwC+I8MGb5AfDvHe97535K3z3/jGN4rvwj/yyCPFd9wV5F/0ohetqa6flHvf+95X/Ltbb721eC9++CkBfsuWLcW788Ofp+uoyzSLAiiAAiiAAiiAAiiAAiiAAijQoQIAfEfi1gH4paUl+cpXvlJ80/2v/uqvik+/KaQPft+9TLOrW+g7koFmUQAFUAAFUAAFUAAFUAAFUAAFPCkAwHsSsmkzP/zhD+V3f/d3ZW5uTl7wghfIxz/+cdm1a5ecdtppI5t0+Q78HXfcITfccEOt78A3zZ96KIACKIACKIACKIACKIACKIAC/SgAwPej88gouvP+pS99qXjP/eyzz5YDBw7Ia1/72uK2+UnP4cOHZc+ePXLJJZcUu/aDO/UnTpwojuEfPXq0+MzchRdeGLCHhEYBFEABFEABFEABFEABFEABFPClAADvS8kG7ei77ldeeaU89dRTcuONNxbw7vLoLfUK8PqJuX379smll15aQPzJkyeLWyEPHTokO3fulP3798smLg9ykZQyKIACKIACKIACKIACKIACKGBeAQA+kEW6+/7pT3+6uIjO5bnzzjtl+/btq0UV3vfu3SvHjx+Xc889V/TCukcffVSeeeYZ2bZtW7Gbv3XrVpemKYMCKIACKIACKIACKIACKIACKBCBAgB8IJMUtD/4wQ8WR91dnmGA1zoK7HpM/siRI/LEE0/I+eefX7w/v3v3btm8ebNLs5RBARRAARRAARRAARRAARRAARSIRAEAPhKjSBMFUAAFUAAFUAAFUAAFUAAFUCBvBQD4vP2n9yiAAiiAAiiAAiiAAiiAAiiAApEoAMBHYhRpogAKoAAKoAAKoAAKoAAKoAAK5K0AAJ+3//QeBVAABVAABVAABVAABVAABVAgEgUA+EiMIk0UQAEUQAEUQAEUQAEUQAEUQIG8FQDg8/af3qMACqAACqAACqAACqAACqAACkSiAAAfiVGkiQIogAIogAIogAIogAIogAIokLcCAHze/tN7FEABFEABFEABFEABFEABFECBSBQA4CMxqo80n3rqKbnnnnvk3nvvlW9961tFyFe84hVy8cUXyzvf+U55wQte0EcaxMhYgfn5ebnqqqvk0KFDsn379oyVoOs+FPjBD34g//k//2e566675E//9E9lw4YN8rM/+7Pyq7/6q/K6171OTjvtNB9haAMFRirAfMbA6FKBcWu2t73tbcWa7YUvfGGX4Wk7QwVOnjwpX/jCF+TLX/5ywQlnnXVW8d/Syy+/XF75ylcW/43l6UcBAL4fnc1H+fa3vy1XX321PPzww3LGGWfIT/3UTxU5P/LII/L888/Ltm3b5MCBA7J161bzfSHBOBU4duyY7N27V44fPy533nknAB+njWayVnj/7Gc/K//P/9/efYVWsfwBHP/ZCDaIBBREECuIIBZEUV8sYK9ByYMNlWhCNBbQGGtM1Nii0aghXgX1JaBGROwREcQGoig+iBpsKCoWYsMWL7/hn3uT6F/33Myes+W7L1e5c34785l1z/zOzM7+9ZfUr1/f3Lu+ffsmZWVl5u/z5s2TqVOnmj9zIGBbgPuZbVHiVRXQMVt6eroZozVo0KDamO3r16+M2bhcrAu8ePFCFi1aJBcvXvznmtP8gO9U69SOApLAO2IKdqF3795JRkaGlJaWyvTp080MaOVs+8uXL2XNmjVy/PhxGTlypGRnZ0vDhg2DDULroipQUVFhVn3k5ORIeXm5OTcJfFS7IJAn0xmCJUuWSJcuXWTDhg3SqlUr+fHjh9y4ccPc73T2qqCggB+KAtn7sWsU97PY2YflzFXHbLqaSMdslbPtVcdsw4cPl9WrVzNmC8uF4WI79cfv3Nxcs5pt1KhRsnz5cmnatOlP36lFRUXSrVs3F2tC6EoBEniuBTOg1S8BnWXPz8+X+Pj4aio6I5qamirPnz83s1mdO3dGDYFaC2gy9eDBA9m4caP58UhnQuvVqyc6c0oCX2veUAd48+aNWVF069Yt2bVrl/To0aOaR+XSZh2IrFy5UuLi4kLtReNrL8D9rPaGRHAmUHXMtmXLFmnWrNlPY7aUlBQzZtu9ezdjNmeslPqNgK7O1WXyukJXk/TWrVtXK713714z2afXnX73crgvQALvvrHnz3Dy5EmTuA8YMMAsYa55fPr0SZYtW2ZmSUmsPN+dvqmgzoDOnDlTbt68aRIsvekXFxfLsWPHuM5804verGjlALd3797m0Z8mTZpUq+irV68kOTlZPn78aBJ8nZ3nQKA2AtzPaqPHZyMROHHihHk86HdjNl19xHdpJKqU/Z2AjtPWrVsnHTt2lMWLF5tEvupx4MABWbp0qSQlJZn/6mMdHO4KkMC76xuI6O/fv5eFCxfK2bNnSawC0aPeaITOkm7fvl2GDBki3bt3NzPvDDq80Td+r4Uun9dn9XRlkd67am6soz9Kcq35vZe9VX/uZ97qjzDXhjFbmHs/+m2vurxeJ/smTpwY/UqE8Iwk8CHs9EibfP36dfNsfJs2bWTHjh3SokWLSENQHoE/CpBU/ZGIAg4FCgsLZfPmzWajulmzZv3yU/pcvD4SpHsvjB8/3mFkiiHgTID7mTMnStkXuHbtmlnuzJjNvi0R/xXQx4aePXtmvkd1Z/quXbua793mzZvDFAUBEvgoIPv5FLohyvz58+Xq1atmxmrSpEm8JsLPHerhujPg9XDn+KxqTpJzJ2V81myq6yEB7mce6owQVUV3CtcfLvUtCIzZQtTxUW7qlStXZPLkyf+cddiwYWZpPcl79DqCBD561r47kz4nqsthdOn86NGjZcWKFbxX1He96J8KM+D1T195vaZOknMnZbzeTurnXQHuZ97tm6DWrOaYTXcKr7n/R1DbTruiK3Dq1CmzIlcPfZWhvrpQ9zLSFW28bjo6fUECHx1n353lyZMn5tfby5cvi/6ypl8ENXc69V2jqLCnBRjwerp7fFU5J8m5kzK+ajSV9ZQA9zNPdUfgK8OYLfBd7NkG6krdbdu2mWX0unFsXl6eJCQkeLa+QakYCXxQevL/tKPqDvI1i8yYMeOXu87rbpO6FEZfG5GYmGj+rO975EDAiUDVgavTa07LMeB1oksZJwKVr7TJzMyUKVOm/PIjlQm87qw7ZswYJ2Epg4BjAe5njqkoWEsBHbNlZGSYmbB17f4AAAmHSURBVNCxY8eayRfGbLVE5eMRCVS+ulUn/fTVhkOHDo3o8xSOXIAEPnIzX30ikgReN6Q4fvy4eS+yvl5JN3/SVy3xjmRfdXnMK0sCH/MuCH0F2IU+9JdAzAFI4GPeBYGvAGO2wHexrxpY+aP47zaP9VWDPF5ZEniPd1C0qldRUSElJSXmOfdGjRqZZ99HjBghdevWjVYVOE/IBRjwhvwCsNj8P70H/vnz5+bHyS9fvvAeeIvuhPpXgPsZV4ObAjpmO3jwoGRlZZkxm757e+TIkYzZ3EQPcew9e/aIvutd3/P+q1Vt+mPS+vXrRctlZ2fLhAkTQqwVnaaTwEfH2dNn0X94mrzrc+7x8fHmH2GfPn3Ybd7TvRa8yjHgDV6fxqpFlcv5bt26ZRJ03Vyn6nHu3DlJS0uTUaNGmRVHrDKKVU8F97zcz4Lbt7FuGWO2WPdA+M6v35m6Klefcdcl8jX3xHr69KmkpKTI48ePf/mdGz4x91tMAu++sefPoM9NpaamyuvXryU/P98k7xwIRFuAAW+0xYN9Pl1Gr8+CdunSRdasWWPeiawDX52d1+dFdeOdgoIC7nfBvgxi1jruZzGjD/yJGbMFvos910D9UVxfKX3x4kWZNm2a+QG8cePGpp6PHj0yu8+fP3/e7MGgK3kbNmzouTYErUIk8EHr0QjbowNa3TGyqKjI0Sf37dsnvXr1clSWQghEIsCANxItyv5J4P3792amYP/+/VK/fn3zaptv375JWVmZ+bs+pzd16lTzZw4EbAtwP7MtSjwVYMzGdRArgbt370p6errZLLFBgwbSrl078xiafqfqMXDgQLN8nh3oo9NDJPDRcfbsWcrLy80/SP1VzclBAu9EiTL/RYAB739R4zO/E/j8+bOcPn3aJPG3b982jwX17NnTzCD07duX50W5fFwT4H7mGm2oA+uYbc6cOXLp0iVHDozZHDFRyKGArtQ9dOiQHD16VO7cuWMSef1OnThxovTr14/H0Rw62ihGAm9DkRgIIIAAAggggAACCCCAAAIIuCxAAu8yMOERQAABBBBAAAEEEEAAAQQQsCFAAm9DkRgIIIAAAggggAACCCCAAAIIuCxAAu8yMOERQAABBBBAAAEEEEAAAQQQsCFAAm9DkRgIIIAAAggggAACCCCAAAIIuCxAAu8yMOERQAABBBBAAAEEEEAAAQQQsCFAAm9DkRgIIIAAAggggAACCCCAAAIIuCxAAu8yMOERQAABBBBAAAEEEEAAAQQQsCFAAm9DkRgIIIAAAggggAACCCCAAAIIuCxAAu8yMOERQAABBBBAAAEEEEAAAQQQsCFAAm9DkRgIIIAAAggggAACCCCAAAIIuCxAAu8yMOERQAABBBBAAAEEEEAAAQQQsCFAAm9DkRgIIIAAAggggAACCCCAAAIIuCxAAu8yMOERQAABBBBAAAEEEEAAAQQQsCFAAm9DkRgIIIAAAggggAACCCCAAAIIuCxAAu8yMOERQAABBBBAAAEEEEAAAQQQsCFAAm9DkRgIIIAAAgj4WODHjx9SVFQkeXl50rx5cyksLJTOnTtXa9H9+/clNTVVHjx4IPPnz5fk5GSpU6eOj1tN1RFAAAEEEPCfAAm8//qMGiOAAAIIIGBd4O3bt7JgwQK5cOGCDBs2THJycqRx48bmPB8+fJCsrCw5cuSIDBo0SHJzc6Vp06bW60BABBBAAAEEEPi9AAk8VwgCCCCAAAIIGIHbt2/LrFmz5PXr17J69WoZM2aM6Ox8SUmJLF++XFq1aiUFBQXSoUMHxBBAAAEEEEAgBgIk8DFA55QIIIAAAgh4UUCT9f3795vkvX379rJjxw758uWLpKWlyZMnT2TVqlUybtw4ls57sfOoEwIIIIBAKARI4EPRzTQSAQQQQAABZwLv3r2TjIwMKS0tlcTERCkvL5czZ85IUlKSZGZmSlxcnLNAlEIAAQQQQAAB6wIk8NZJCYgAAggggIC/Be7evWs2qXv69KlpSKdOncxsfMuWLf3dMGqPAAIIIICAzwVI4H3egVQfAQQQQAAB2wK6lL64uFhWrlxpQm/dulUGDx5s+zTEQwABBBBAAIEIBUjgIwSjOAIIIIAAAkEXqLojvbaVneeD3uO0DwEEEEDALwIk8H7pKeqJAAIIIIBAFASqvhO+bdu25oxlZWW8+z0K9pwCAQQQQACBPwmQwP9JiP+PAAIIIIBAiASuX79unn/XIz8/XyoqKmTOnDlSr149KSoqkm7duoVIg6YigAACCCDgLQESeG/1B7VBAAEEEEAgZgJVl85rEj937lxTl7Vr15rXy/Xr1082bdok8fHxMasjJ0YAAQQQQCDMAiTwYe592o4AAggggMD/BL5//y47d+6Ubdu2/bTr/MOHDyU1NVXu3bsns2fPlpSUFDMjz4EAAggggAAC0RUggY+uN2dDAAEEEEDAkwJXrlyRtLQ0+fjxoxQUFEj//v2r1fPkyZOyYMECadSokfn/vXr18mQ7qBQCCCCAAAJBFiCBD3Lv0jYEEEAAAQQcCLx69cpsUnf58mVJSkqSzMxMiYuLq/bJT58+SVZWlhw+fFh69+4teXl5kpCQ4CA6RRBAAAEEEEDAlgAJvC1J4iCAAAIIIIAAAggggAACCCDgogAJvIu4hEYAAQQQQAABBBBAAAEEEEDAlgAJvC1J4iCAAAIIIIAAAggggAACCCDgogAJvIu4hEYAAQQQQAABBBBAAAEEEEDAlgAJvC1J4iCAAAIIIIAAAggggAACCCDgogAJvIu4hEYAAQQQQAABBBBAAAEEEEDAlgAJvC1J4iCAAAIIIIAAAggggAACCCDgogAJvIu4hEYAAQQQQAABBBBAAAEEEEDAlgAJvC1J4iCAAAIIIIAAAggggAACCCDgogAJvIu4hEYAAQQQQAABBBBAAAEEEEDAlgAJvC1J4iCAAAIIIIAAAggggAACCCDgogAJvIu4hEYAAQQQQAABBBBAAAEEEEDAlgAJvC1J4iCAAAIIIIAAAggggAACCCDgogAJvIu4hEYAAQQQQAABBBBAAAEEEEDAlgAJvC1J4iCAAAIIIIAAAggggAACCCDgogAJvIu4hEYAAQQQQAABBBBAAAEEEEDAlgAJvC1J4iCAAAIIIIAAAggggAACCCDgogAJvIu4hEYAAQQQQAABBBBAAAEEEEDAlgAJvC1J4iCAAAIIIIAAAggggAACCCDgogAJvIu4hEYAAQQQQAABBBBAAAEEEEDAlsDfGIt87UEWAskAAAAASUVORK5CYII=</figureUri><figureSize type="array"><element>560</element><element>420</element></figureSize><themeMode>auto</themeMode><regionNumbers type="array"><element>12</element><element>13</element><element>17</element><element>18</element><element>19</element><element>20</element><element>21</element><element>22</element><element>23</element></regionNumbers><originalRegionNumber>12</originalRegionNumber></outputData><lineNumbers type="array"><element>18</element><element>19</element><element>53</element><element>68</element><element>69</element><element>70</element><element>71</element><element>72</element><element>73</element></lineNumbers></element><element><type>text</type><outputData><text>=========== POLYNOMIAL FIT &amp; CONDITIONING ===========
</text><truncationInfo><wasTruncatedAtLineBreak>false</wasTruncatedAtLineBreak><wasTruncatedMidLine>false</wasTruncatedMidLine></truncationInfo></outputData><lineNumbers type="array"><element>23</element></lineNumbers></element><element><type>text</type><outputData><text>Poorly Conditioned:
</text><truncationInfo><wasTruncatedAtLineBreak>false</wasTruncatedAtLineBreak><wasTruncatedMidLine>false</wasTruncatedMidLine></truncationInfo></outputData><lineNumbers type="array"><element>61</element></lineNumbers></element><element><type>text</type><outputData><text>  x-values: [1         1.1         1.2]
</text><truncationInfo><wasTruncatedAtLineBreak>false</wasTruncatedAtLineBreak><wasTruncatedMidLine>false</wasTruncatedMidLine></truncationInfo></outputData><lineNumbers type="array"><element>62</element></lineNumbers></element><element><type>text</type><outputData><text>  SQRT Condition number of of AᵗA: 1104.40
</text><truncationInfo><wasTruncatedAtLineBreak>false</wasTruncatedAtLineBreak><wasTruncatedMidLine>false</wasTruncatedMidLine></truncationInfo></outputData><lineNumbers type="array"><element>63</element></lineNumbers></element><element><type>text</type><outputData><text>  SQRT Determinant of AᵗA: 2.00e-03
</text><truncationInfo><wasTruncatedAtLineBreak>false</wasTruncatedAtLineBreak><wasTruncatedMidLine>false</wasTruncatedMidLine></truncationInfo></outputData><lineNumbers type="array"><element>64</element></lineNumbers></element><element><type>text</type><outputData><text>  Estimation error norm: 254.09
</text><truncationInfo><wasTruncatedAtLineBreak>false</wasTruncatedAtLineBreak><wasTruncatedMidLine>false</wasTruncatedMidLine></truncationInfo></outputData><lineNumbers type="array"><element>65</element></lineNumbers></element><element><type>text</type><outputData><text>  Estimated params: a=-92.24, b=204.07, c=-108.14

</text><truncationInfo><wasTruncatedAtLineBreak>false</wasTruncatedAtLineBreak><wasTruncatedMidLine>false</wasTruncatedMidLine></truncationInfo></outputData><lineNumbers type="array"><element>66</element></lineNumbers></element><element><type>text</type><outputData><text>Well Conditioned:
</text><truncationInfo><wasTruncatedAtLineBreak>false</wasTruncatedAtLineBreak><wasTruncatedMidLine>false</wasTruncatedMidLine></truncationInfo></outputData><lineNumbers type="array"><element>61</element></lineNumbers></element><element><type>text</type><outputData><text>  x-values: [-1  0  1]
</text><truncationInfo><wasTruncatedAtLineBreak>false</wasTruncatedAtLineBreak><wasTruncatedMidLine>false</wasTruncatedMidLine></truncationInfo></outputData><lineNumbers type="array"><element>62</element></lineNumbers></element><element><type>text</type><outputData><text>  SQRT Condition number of of AᵗA: 3.23
</text><truncationInfo><wasTruncatedAtLineBreak>false</wasTruncatedAtLineBreak><wasTruncatedMidLine>false</wasTruncatedMidLine></truncationInfo></outputData><lineNumbers type="array"><element>63</element></lineNumbers></element><element><type>text</type><outputData><text>  SQRT Determinant of AᵗA: 2.00e+00
</text><truncationInfo><wasTruncatedAtLineBreak>false</wasTruncatedAtLineBreak><wasTruncatedMidLine>false</wasTruncatedMidLine></truncationInfo></outputData><lineNumbers type="array"><element>64</element></lineNumbers></element><element><type>text</type><outputData><text>  Estimation error norm: 0.44
</text><truncationInfo><wasTruncatedAtLineBreak>false</wasTruncatedAtLineBreak><wasTruncatedMidLine>false</wasTruncatedMidLine></truncationInfo></outputData><lineNumbers type="array"><element>65</element></lineNumbers></element><element><type>text</type><outputData><text>  Estimated params: a=2.00, b=-2.87, c=4.58

</text><truncationInfo><wasTruncatedAtLineBreak>false</wasTruncatedAtLineBreak><wasTruncatedMidLine>false</wasTruncatedMidLine></truncationInfo></outputData><lineNumbers type="array"><element>66</element></lineNumbers></element><element><type>text</type><outputData><text>Moderately Conditioned:
</text><truncationInfo><wasTruncatedAtLineBreak>false</wasTruncatedAtLineBreak><wasTruncatedMidLine>false</wasTruncatedMidLine></truncationInfo></outputData><lineNumbers type="array"><element>61</element></lineNumbers></element><element><type>text</type><outputData><text>  x-values: [-2        -1.7        -0.7]
</text><truncationInfo><wasTruncatedAtLineBreak>false</wasTruncatedAtLineBreak><wasTruncatedMidLine>false</wasTruncatedMidLine></truncationInfo></outputData><lineNumbers type="array"><element>62</element></lineNumbers></element><element><type>text</type><outputData><text>  SQRT Condition number of of AᵗA: 78.83
</text><truncationInfo><wasTruncatedAtLineBreak>false</wasTruncatedAtLineBreak><wasTruncatedMidLine>false</wasTruncatedMidLine></truncationInfo></outputData><lineNumbers type="array"><element>63</element></lineNumbers></element><element><type>text</type><outputData><text>  SQRT Determinant of AᵗA: 3.90e-01
</text><truncationInfo><wasTruncatedAtLineBreak>false</wasTruncatedAtLineBreak><wasTruncatedMidLine>false</wasTruncatedMidLine></truncationInfo></outputData><lineNumbers type="array"><element>64</element></lineNumbers></element><element><type>text</type><outputData><text>  Estimation error norm: 3.37
</text><truncationInfo><wasTruncatedAtLineBreak>false</wasTruncatedAtLineBreak><wasTruncatedMidLine>false</wasTruncatedMidLine></truncationInfo></outputData><lineNumbers type="array"><element>65</element></lineNumbers></element><element><type>text</type><outputData><text>  Estimated params: a=0.91, b=-5.80, c=3.47

</text><truncationInfo><wasTruncatedAtLineBreak>false</wasTruncatedAtLineBreak><wasTruncatedMidLine>false</wasTruncatedMidLine></truncationInfo></outputData><lineNumbers type="array"><element>66</element></lineNumbers></element><element><type>figure</type><outputData><figureId>a72a4d66-cc17-4416-88ff-bf1b36f89d8a</figureId><figureUri>data:image/png;base64,iVBORw0KGgoAAAANSUhEUgAAA/AAAAL0CAYAAACrudysAAAAAXNSR0IArs4c6QAAIABJREFUeF7snQv8V0Pex78pulK6uZVi6dmVorXJZVmsXSGKyn1Zm3QhJVIoKbfcclmskKXcElYuse0+ctmKBw9qeR7lkmq1KuQewvP6zD7nv+d/Or/fb+acOfM75z+feb3+r/j/58zM+cycme97Lt+p98MPP/wgDFSAClABKkAFqAAVoAJUgApQASpABahArhWoR4DPdf2wcFSAClABKkAFqAAVoAJUgApQASpABZQCBHg2BCpABagAFaACVIAKUAEqQAWoABWgAgVQgABfgEpiEakAFaACVIAKUAEqQAWoABWgAlSAChDg2QaoABWgAlSAClABKkAFqAAVoAJUgAoUQAECfAEqiUWkAlSAClABKkAFqAAVoAJUgApQASpAgGcboAJUgApQASpABagAFaACVIAKUAEqUAAFCPAFqCQWkQpQASpABagAFaACVIAKUAEqQAWoAAGebYAKUAEqQAWoABWgAlSAClABKkAFqEABFCDAF6CSWEQqQAWoABWgAlSAClABKkAFqAAVoAIEeLYBKkAFqAAVoAJUgApQASpABagAFaACBVCAAF+ASmIRqQAVoAJUgApQASpABagAFaACVIAKEODZBqgAFaACVIAKUAEqQAWoABWgAlSAChRAAQJ8ASqJRaQCVIAKUAEqQAWoABWgAlSAClABKkCAZxugAlSAClABKkAFqAAVoAJUgApQASpQAAUI8AWoJBaRClABKkAFqAAVoAJUgApQASpABagAAZ5tgApQASpABagAFaACVIAKUAEqQAWoQAEUIMAXoJJYRCpABagAFaACVIAKUAEqQAWoABWgAgR4tgEqQAWoABWgAlSAClABKkAFqAAVoAIFUIAAX4BKYhGpABWgAlSAClABKkAFqAAVoAJUgAoQ4NkGqAAVoAJUgApQASpABagAFaACVIAKFEABAnwBKolFpAJUgApQASpABagAFaACVIAKUAEqQIBnG6ACVIAKUAEqQAWoABWgAlSAClABKlAABQjwBagkFpEKUAEqQAWoABWgAlSAClABKkAFqAABnm2AClABKkAFqAAVoAJUgApQASpABahAARQgwBegklhEKkAFqAAVoAJUgApQASpABagAFaACBHi2ASpABagAFaACVIAKUAEqQAWoABWgAgVQgABfgEpiEakAFaACVIAKUAEqQAWoABWgAlSAChDg2QaoABWgAlSAClABKkAFqAAVoAJUgAoUQAECfAEqiUWkAlSAClABKkAFqAAVoAJUgApQASpAgGcboAJUgApQASpABagAFaACVIAKUAEqUAAFCPAFqCQWkQpQASpABagAFaACVIAKUAEqQAWoAAGebYAKUAEqQAWoABWgAlSAClABKkAFqEABFCDAF6CSWEQqQAWoABWgAlSAClABKkAFqAAVoAIEeLaBQijw9ddfy+zZs+W+++6TF154Qd577z1p2bKl7LXXXnLsscdK7969pWnTpoV4FxTyzTfflKOPPlpee+01Oeigg+Tuu++WVq1a1ZT/+++/lyeeeEK23HJL2W233Wp+f9FFF8kFF1yg/v+uu+6S448/PtE7f/jhh+rZP//5z7LLLrvIjBkz5D/+4z9qpfXOO+/Ic889JyeddFKiPHQfWr16tTzyyCNy3HHHSePGjXUfM4oXft9NN91Upk+frtpMOHz11Vdy5plnypQpU0pqYpSpRj2bpleU+PPmzZODDz5YPvvsM/WN3nPPPdKhQ4fY4r/77rvqG8Z33bNnT1U3rVu3NnpVnfZslGAdjbxo0SK55pprZNasWfLRRx+pb3748OEyZMiQ2DcOfxNxEfAt7brrrnLIIYfIgAEDpE2bNnVUufSvVapPT5+yeQp1bTw1V6DYT4T7O503mThxoowbN04nask4pdovbJcTTjhBPWcjn1SFLPFwnC1TyQbLohwmaWIM/fnPf679yN/+9jfZe++9teMzYvEVIMAXvw7r/BsA8M466yxl2JcKgDGA1xZbbFEIPcoNHv/85z/l/PPPl9tvv12inbILgIdxd9ttt6mJghEjRqQe+EtVCAyChx56SMaOHSv77befAgsXAI/yHH744XLrrbdK27Zta4pHgLf36axZs0Z+85vfyJNPPqkSBTBC87iANtC3b1/1p6uvvlpNotSrV8+oMAT4ynItW7ZMTjzxRHnmmWdqRS5XN5UAPpxQ0frgyorZi1GuT7eXi15KdXE81XvzuhPLNcCXa795BvhytgwBvu58D76+CQHe15ovyHv/8MMPCuwA8JUC4lxyySXSsGHDSlGr/vdyg0cY0qsB8OGZ3yxn1MMaDBo0yCnAowHccsstcsopp9TAIgHe3meB7xbfYrDqAyifNGmSbLLJJrUyCWu+1VZbyaOPPlprx4luiQjwlZUKf9eYXLn++utls802E0ykNWjQIDYBE4BHAkXqgysrZi9GuT7dXi6VU6qr42nlN69bMVwDfLn2m2eAL2fLEODr1jfh49sQ4H2s9QK988cff6xW8h5//HHBdk2s0GGrNbbLw7h88MEH1QouttT/5Cc/kZkzZ0rnzp0L9IYbFrXaxp4vAB89OpAFwBe6IaYs/H/9139Jnz59ZOXKlWqHBQy9rbfeulaqYSPqt7/9rdxwww2JjsIQ4CtXVpLvutI3gf556tSpauusznGJyqWsmzGq3acHqvo4ntbFFhXu7+KO4Nl+57y0X9P3StLnmeaRVfwilz0rTZhubQUI8GwRuVYgPFAdeOCB6ixt+Jwltkidc845ajUJYc6cOfKrX/2q1jthy+Dvf/97uf/++9XZ827duslRRx0Ve2YzPJuM1e9mzZrJddddp7YAf/vtt+qM7pgxY1Qa4W2+WMXC1tSbb7655ow+JhxwJqlfv35yzDHH1AKTuNlfbDsOzsVHKyU47x7dQo/JjPAOhbj3x9GCwYMHqyQx4XHkkUdKHPBsu+22NWfAo/ljhXz77beX0aNHqz/Fbbt9/fXXpX///vI///M/UmlFPfwe4byixgh0xTl8QAImcXBu9xe/+IXSCduBdf0elFqxOO+882TChAlqBbISrKCcpuUpN8v/xRdfyLRp01SdAHYBQDgnDtg9+eSTZZ999pGNNtqoVlUg/6eeekpNZGGA33jjjeWXv/ylOsMMXaLxq/lxAxZwLvpPf/pTyW8T9YpdEAhRnw5Lly5V9Y5JOeiI89qHHnqoDBs2TDp27Fjr1coBfDnjs5SRFP49yoXv+LLLLlM+I9AGg34A57/RPq+99lr5z//8T+WXA+dBca487jw43ilIB5OOSdpy8OLo19B+oA/8B6DtoI+EPl27dq3pn8qt1lX6TnW+CbTb0047TR1xik6KBWet7733XqUPtAt8l2DCplevXrV2TIX7Xxy/WLBggeq70ZeeccYZ6t3wrS5cuFAdMUJ9oG0g7LHHHsqvRfgsfrj86FvwDPpp9In4F20K3w7aIMqKXTl33HGHShPfFfr6Aw44IPF3GP7+S/XpQb+i+12H6xP1h7HswgsvVO3w17/+tRoLo/5MgrzTjKdRaIRW+Lb/8Ic/VNQr+JbRh7/yyiuqOBhD999//9jvGX9H3T388MOqD0DbCcZT1FW03ZhqWM1+0UbeaQAeuzDw/WCyFG0m+H7QFx122GFqXA36Lp32W2oFPmpL4XjcVVddpb5ZBBybwvjbrl075QPnpptuUvUc/iaj4zvGTPhBeuCBB9T4F4yZPXr0UDZOMAaW2zkU9Hk4UlTJD5GJ7ZHUdizVHtIAvE4/ih1xOCaJPht9LPpvaItJdvQnsFnT2jywrTAWIR/0AZjQx5jFYEcBArwdHZlKRgpEO2IMLjAWYThHt+PGFeHll19W8WHgRgOMchgHYWMn3PHBeRu29MLoDAcYyogXOAzBgAgDFQMIBpS4MHToULniiitqgNMWwMMRXXil89xzzxUAS/369VUxwsY1BjmUc7vttksE8DCMkd+SJUsU6Ee3RIdhLJgoKNUsdAAeg/Wll16qfuICjFUYITvuuGPF1hd1YgdjYtWqVQp6YAz87Gc/qwjwScpTCuCRFiaeYLTEBRirmAyCc7dgogjfAtoQBtdoQHxsV0e9lNoOXVEkyxGi23WjbRManH766QqYwm0TzwEMRo4cqXbWRAPqbPLkyXLEEUfEQmoUItMCPAApcJwZ7Qf23XdfBRnR7x4TWYDEzTffXD2CdwKQAhbj3gnxYUTp+vAA2CItOMGMawv4ZtAfoS1UC+DXr1+vJpoAwaUC+hBsuw/abLj/hfPD+fPn1zwa9CkAb/TNcToicvgsfnQCon379vLYY49tUBxMDKE9Pv3007X+Fufw0uQ71AEgk/RQuHB9YrfZN998o/pkBHwT6IeDdhd90TTjaXSSLE7LuH4LE7qYkIwbg1E+fPt//OMf1Q66IFQ6px9tN6YaWu7qnCeXBuBNvh+d9qsD8JjUxKR/tJ9EX/3jH/9YOdGNhuhxHJMxc926dWUXI7DoUQ7gk4z1SWzHcg3HFsCX6keDcRFH1+AsOZhYw/9jTNt9991Vn2hqg4XbDOp37dq1NX01JmGxIMZgRwECvB0dmUqGCqAjAziGDTYYCuhgAHGYje/UqdMG4AIjALOtgAEYCTCQ4dEdUI+VHBgU0W274U4YeWDmMPDQHO7IwjCCcmElHMYmZpSxSo2zpZ9++qlcfvnlNQAahlqbZ+DDkB7dqox3xaw6tjGHy1xuxbLUwBEGrqhn8XJ/K9U0yp2BB/DAkd6pp56qHh84cKA6Uw3DFN75UX/QHQYrQKmS9+uowYPVOABikDYGdKxel/JCn7Q8peoZKw4ADQyWWMECQGDSBYY4BjmsUoShFuXE7Dj0QH2PHz9eRo0apcp/5ZVXql0EaK9o61g5zEsot40eq0DYnRKdEMLvMfsPwz/83b799tuqfrCKF51Ey3IFHlpCb7QXTKbg+0adBQHtEuXCRB8mC2GoIoR3w+AdcRQIfQ7qGquk2EWAtoxn0JYxAYN8gsm3UnX4j3/8Q6U1d+5cpcONN96oPP5/8MEH6nk4Z0RbwAppsIqCtJIYhOVW4PFN4J0BX8EW+nD/8+qrr6oVF7xboFGjRo3U6h8AHJMP0X4k3P/i28AkFvp37ObAs9999536BmDw4/uBjtg5hL9jQgx9BkKwQygKrGhP2C3RvXt3tQL/u9/9rmZcwd+gGaAYE52YdMW3Bq2hMTRN+h2Wm0Qy/a6jEzIYwzCxh74Rk5LRYyrRdpR0PI3mi7EX/SYALDymho+yYXIB7RrlC/Tt0qWLALDQb6G9ImBCDt8QAuoY8TGWQnPkAQD88ssvlXNXfHvRvs5Uw7z0j0nLYXIGPryr7ZNPPlG7TTBpjXYDmwbfGb4TrIwGO/WizkSTnIGP2lJIE/UY7SdRl5iIhw31v//7v6p86CcxMY9yYgUXAf0+JrQRgvgYs//617+qd4GNg/EEfUDz5s1VvCRn4JOO9Ulsx3L1b+KFPuqrqFI/ip0N4ToFaMOOQr+InaDQDwtkSWyw6KQPvmP8oK4+//zzirZa0m/Cx+cI8D7WesHeGR0qVpywkoMtTXEB0IJB/6c//WnNnwNIwi/QEWEFOQjBtvLwbCP+Fu74MGkAwy0YDMLAgUEGM4lNmjSpNUjACMEKKQC+XLAJ8MgnvPodBgcYPwCPqMGTBOCj+YS30Ye3z+uCSDmAx2CM3RYYnLHNEtu7ttlmGyVpdGW30mo/nokCPAwADCrYfhysssEgLQXwSctTqp6DwRN5o+4wEVFu5TxseGGbNIwttF2E999/X01wYfUQ8I/vIC+OHMPb6KNtMPgGw7+H8Y7JCOiD38OAQ70EITwhEH7XLAE+OikGeAzAOLriGXxvKG/4SECp7xDvi+8F2+qjEzal+o/wtx51xBi+ki9atrQArzNsAAgA0uUmIQBiOGKAPjm6WyLc/5r6RMA3EVx5GWgfBXhMCGBSFyF8Hhz/H+5HwpOypQDI5DssBUBJvuvobiLTSbuk42k03+i3GW6XYSAv1W6effZZteUZIQwg4TYcnTyJm/RDHQdQalInOu05r3GSAnx4PEIfhi3twbha7l3TAny0HtHfYfxFCPfjmPCBnYf+EkHnajQs1AD+YStEj+AlAfikY30S27Gc5rYAvlQ/Gq7TOJstqQ7hNlZX/FLltR8gwOe1ZliuDRTAlszFixerlS2sUAZnoIKI4e3Q+J3u1tmwURfuhLE6gJ9gC3MpGIvOOOKMJwYsQBXO+cWBmW2AD6cXrLRjtjMwbKL3aycF+LBxFd5GHxhvJqvA5QA+bNxFt16jbsM7C0p5OA83oLgth1gBxIoABipccYYJGWzNjLsHPml5StVzuJ2hnFiVwgQT/BPgTGD0GrVyWoUhpZSzuGp1J9HJlsBQKNU2w8ZY3LuEgSe8epslwIcn66Bj2LCKtr1wvcZBZBRYkV74mTgfFuG6C8NvdIUK8cIGcNSrf9YAjz4Pq2xxu2FQLuygwDZNbGHHD1a3ywF8pRsw4A8C11sB6rCajlXzYJdWKYBHPBx7QCh3A0KpLcpJv8NSY1GS9Gw5bDQdT8P5RndOQM8wXMf5Vgh2bCxatEhNxGPyFP8dBfhSYF+qD0uiYbX6Q1v5JgX46PWeGK8x0YcjDphALHWNa1qAj9pS4T4vOtmj4zAP3y7qHSv1QX8CbW0AfNKxPont6ALgS/Wjla4kTqpDOdvWVvtnOv9SgADPllBYBWAUYssVjMbAMUZgUGNlK1hNrfSC4Q6u3JUopTom5IVBCCtP0QAww5ZPbP1q1apVzZ9tA3zYmV9gXGGwDrbPR7fEJQX4uHxat25dc5a50hnMsD7lDK9wPYQnWILnw89Gt83F1XecQQ4HhdiSCW0QUIfYto0tyOXAwqQ8peo5fLwjWl5sGca2auw8CFbSdWfj4wCxUvvP+u/hVfNghWz58uU1HurDbTOsV3TVphx0ZQnwURgpB8JxAG9ibEcd+UXrJpxWqcmasGEW3iWTBcDDfwhWWTARFudYDICGVT6sEsf5Byn3nd15551qF040YAsuvkHsPih1Dr4UwIdX9ModDygF8Em/w1JQkiS9cNniHLsm/Z7LjafYTlvp3HX428UxEeyawrZ+6Iy6hL+PANijZSw1BpdqA+Hnk2iYVKO8PFepLsqVM3zcIBwPCyCYRMYuFhxLCYe0AF9ui3e0zyuVFyaAAJXoT+L8WKC8NgA+qe2RxHYsV09J+usgvXBZSn1DYZ3DE5txaSS1eaKT33n5fupKOQjwdaUm6+h7hLdalTJuw1uIgw4cW9t1AT48O5y0Ew680ONMJjypxjlrwdm9PffcU9WUbYBHmuEjA1jJ+/vf/662z8fdr50U4KP5ABB+9KMf1Xifj04UlGuW1QZ4TKiEz1tDJxx9QLmyBnjoEnihxwAb5+ApvKKpa6Riwgi3LeBcal5CdBs9tirDkIeTomjb9B3gKwFLNQHedHIo7LwMK30AfOx0ge8S7HSpNFEW199HHVnhpgbsWsExixdffFGdhUWoNsBHv8O0AB9OLw28JR1P0VdWyjduUhVnbcOODPEecNiIcRp1CQ//CKUAPg4cov1akfvGpH10pbool27ghT64XSfOSW/USWgeAD7sfA+7HNGOsEAB/0fwiYNdmQT4f9V83ERytE1U2umQdCKjnF2XtL3zuXgFCPBsGblWIAylWI2BI7ro+fLwtu6gA0cHj7O0+EHQOUsV7fiis8a6W4NgmMCBE64FguOVAM7CZ5GyAPjwmSWs+mO7Mc7rxq1kpgH4cD6YJIEzLpxpjZsoSArwSbdvlcqvlMFTavdEFFaSlkenzcCgggMyrFTDU/ns2bNrVhYD3w3YaQJv6ADfSld/5fGDDp8Nx+4COGKDp9vo+byst9Bj9QlXBwUh3L+Ev/cwFKRdgS935tu0rqq5hd4E4NGm4bgORyYQsBqLI0U4GqJ7Bj4O4FEvcNiHCVI4tkS7Cq6a0jkDn3YFPul3WMpYTpJeGnhLOp5GAR7OYPEt7bDDDjVNOLyFHg4AAe7YIRFc1YVVefRn8HiNUGqrfPj30a3Xcd9LEg1Nv7u8xU/TBsLvgl0XwZEGrGpj8QEh6kug2gAfPe6CviGY/LF9Bj7pWJ908adU27K1Al9q4asSwCfVgQDvrrcgwLvTmjklUABXfQDcMfuKcPbZZ8uIESOUp10YiThXiUEe5x8RwkBQyold2HEUVobgCTq4Es52J7xixQrlYAVn/sKzw1kAfNgBWNu2bdXWRRi6UQd+0CkNwIfzCa9amzqdKtfRh51IZeHEDvUcHGkIe/UOmmgUVpKWRwfgo58F2uMhhxyifh1AZTlnV5XOnib47Kw/EvZZEE48alyEz3DbcmIXXnUMr3BHz+dnBfB431JO7MrdoV6qEsKTIS6d2JkAfNR5XBicwzumyu10iTM8S/XP4T4dumW1Ap/0O0zixK7Ud50G3tKMp9GjIFHnoXFO7MpNhAVOLMP9HP67nCPG8Bnu4AgJJnBKObErQt+YpLNN0wZK5Ye2jclVfGMmV3HqXCOXdgt9OXslXMc2VuCTjvW2bcdqA3xSHQjwSb7oZM8Q4JPpxqccKRC90qNcttE7e8MrxeHrg1566SW1igknZtFV/SSd8EMPPSR9+/ZVRcO2YDhdAxzCSRBW4HENHcoS9rZaDuzCwAEDHVcd4ew5jgVUcjwSPm+M8pQyussNiM8//7zakgq4CPSBIz5c44SrQBDCK2FBncRNFJSrr7feekt58wbcBZAO3ZAXvFjjOAImaxBKXSMXvW+7VH6VDJ6oU7mobmiHScoTV884ew9/CUgPEyBYqUL7wTnTclcPhg3k4Foz6BRcbxgHvI4+04rZhMEniFzK6zq+T/g1gAFR7ho5eMH+2c9+ppIr157DE3nB1WNwFBi+wi0KETZX4JF2+JYGrEQCwrfffnvVP+DqJvQP8MqMHUPlbiNAWkuXLlVnzlHGctfIYdUb7xuEJAZhuXPi5So9ugIfXCWE1XfckoBzrAjRreaVtn6G+x0Y67hNAveRwyHa2LFja3auBBM15SYSkpyBR5mTfIfl+nTT9Cr1ZZXqJXw1lMl4GgX4UlezhvvOcP8XXFWFbxa703ANJsZghPBKe/gaOfwtuIIQ/x2+6ix844GphhU7rJxHMPGrgVcJdhFhtR1XO6K/wdiLa27x/eB7xU5B2Cqok6gvm3Lt1wXAR79jTP7grH7QbwYLOFGfEOVsGVztGewOCYN/0rE+ie1YrpnpHg0J0ghPeFbqR/FMpRX4pDoQ4N11HgR4d1p7kxMMY9wNjPNr2MoeDeh0MeAiHmbU4QQNZ5ngQCXqwRidCAx6gDE8DuOsOWAA57bw30EAvGC7JraOozOH8Yq04YwFqw7wXh8NMEBQTjhhCkKSThhb5sN3xMdVdDSvcgCPbWwYQMPn6IMZ7EoAHwWlUteKlQOe8MRH8C7Rme3wuWbE0b0CK6xN+O744Pdh46+SrphkgAEPb9yVQiWjF+8DIwcggBA38ZGkPKXqGcbD6aefrm5UKBWwDRWwE2wRRv5wuoezi3EB54rxnVQCwEpaZfX38Mox8ih1ewC+eTg9g/+GOCdlgNboGc1y7bmcw0Ccn4ZRi/pIsgKPMqK82GGDyZcWLVqovmbt2rW1rpFDHBxnwQpX9MwptABowyjdYosttOTHtZqBsR19AH0h+iNMDITbgkuAR5nCZ+DDZUT5cOwmcGgW9rxfyfCMnoEPp4t+HEdRoG9wcwV2dIR9oaTdQo/8knyH5fp00/Qq9WWVGhBgCP0KrjstFYLxFNoFbSj6jcH3CSavo3WLcR9OW3FcApPY4TPw4biYwAKs4xuPHvPCN4u+DON4XMDELY7TBd+LqYaVNEr6d5QbbRjjCOyPnXbaSU3AY6yKXu2JPgHfAPpFTLxjgh5wDRsm7iYHvCP0CGybjTfeWO1WwKRYpRAAPJ5B/WBCLc6pJNJB/4oJsOCKP/yuXPt1AfAoQ/gMfPh9YWOiHaC/id7MUc6WQf3EAXzwjZez6eJsjyS2Y7l6qzbAJ9WBAF/pa7T3dwK8PS2ZkogyhAEmOKcOgzQK8MHfcY0UBm2swGAQw6CE+9Zx7/p2221Xo+X8+fPV+epdd91VQRXu+kRHjcEMQN+9e3d1Xgvb1LGqBsBFx4e04SEZ54mxyrXzzjsrh2XoXPB7rHjCmMZW/HBI2gljMgFG/B133KHurEc+CBgEMTmBlezwoFwO4GH0YHXx2muvVbPiKC/Oj44ePVrNmF9wwQUq7VJnm8KrEWEv1OH3LAc8iIcz/BjAcCYbg/6vfvUrufLKK9VsfRDCQJb0/nF4I0edYTvmt99+qxxcAc66du2qsoGu0ADvhLqHsQdNMfBC0wBuK318OkYvVoWCa+VK7VwwLU+5ekYbxjlSnAVHOwd44Hv55S9/qQxgbKOPGn3YiYGzilhFQztHwPEP6I86yiu8o5zhbfQ61w1i4g0rboAEXD+G7wCr13BYBAA0ac8wrDHxgW8GOkMzbLuFAyT0FVh1MgV4XLkEiIHxiMlH9D9op4DEdevWqe8UxngQAudRAI+gLeOaSbQ5PI/+zySgTWOyEn0FjFsY3ugLoQ++n+hVhK4BHu8SAAr6IQS0bUw8wDs5fDpgPAjvPKgE8EgD9YedSehr8X0F/QEmY7Cqi7Ek2NGD78k2wKMMpt9huT4dO29M0tPpyyq1o6AfQ/8D51/BeLXHHnvUjKdwhBluQ9F8b7/9djU+YJzCrhDULXZM4Zq+8HOBF3rUF/pytHnUPVZQ8S1gdReTLyhL0O+j/HgOfSP6gHBfh+8VE17Rvt9Ew0r6JPn7qlWrVFuDFihj586dVbnRHgHQmJAN98+BbQM9MCGB59GvwybB2IpjcEGAvYT+KbBtEAe7dQDhmLTC5GG5EPbjEfRDqD/YLOhbEVAO9K/oi6L9a7n2i8kK9GEIujf6lPvOK3mhR3vDhAI5kZcxAAAgAElEQVS+7aC/gwZYZECIHisqZctg4qMUwCexPZLajqXqLQ8An0QHAnyS3iPZMwT4ZLrxqRgFYIxh5QNGGwbiKMBjNQSD9dNPP63+BuM5CNhiihUjDCA4546BDkY3DAIMZOjUsfUYAStcGJAw6MEYDIwFDCRIH4Y6vBMjYODB/2OVBx07jFyG9ApEzw+XmihInxNToAL5UwCGM4x1TMLAoAyvnM+dO1dNYqIvDAzb/L0BS0QFzBSwMXFglmNxYmM8xC0z2NEHewNXuSLg97B1YHvg1gU4/0OgbVOcumVJqUBeFSDA57VmClSuYOYbK6c4wwygxqpCFOCxTRmryABxnGvDClYQMNuO7cFYkQ2ew6oSZq2xTRorKkEAlAPUMbOKu2VhPGOGesyYMWrFFtsDA9jHM5gcwKwyjGoa1OkbVrD1D6uLWFGJeqxNnwNToAL5VgCrbNjiixVLrPqGA1aIMcGI3SrRfi7fb8XSUYHSChDgS2uDiTzsjsNK+MUXX1zL/sAYid1i+D0WHRBo2/BLowJUIK0CBPi0CvJ5BXEYoLCFLnDOFQZxHYniAB5nte655x61LTV6zjlYbcc2MGyvh7d3ODqDZ1qUIbyFLzCosQUX21oxucCQTIHw9jakgK3Q4TOPyVLlU1Sg7ihAgK87dck3+bcCBPhkrQFH+OArA+NksBBB2yaZlnyKClCBfytAgGdrSK0AVsJxnVuvXr3UCnh0JV0nA5xtxoouzo1h1QrnroNVdmw/C678CtLC+bGTTz5ZbV/FvcDBKjsGSpyvCwfMjsNDMXYAwPN39B55nfIxzr8UwHlbOOXBFmJM2GCHxOGHH57rs9esOyrgUgGc9cdkIvxWoD+KnkV3WRbmRQVsKUCAN1MSRwZxxhwr71iAwAo9fD+EdxDStjHTlLGpABUgwLMNZKRA3Ep6payCc+pYTcf1QgDySulEt6XFbVML8q2UVqXy8e9UgApQAR0FcJQHt2HAkR2McziGYqACVMAvBeDFHU5gEfbcc0/lADZwYlvJHqFt41db4dtSgaQKcAU+qXJ8LlaBSoNT9CGs2GNVFx5V4Rkeq/fwvF0pHQ5ybIBUgArkSQH4AoEjK/zAwR3OwXP1PU81xLJQATcKwD7BwkT4hh04t8NKPG0bN3XAXKhAXVeAAF/Xa9jx+1UanMLFwQCHq2OwVR7e53E+PXA+Vykd2wCPe1hx9QsDFchKgeCqpqzSZ7rVUwD9Fa7Egr8OXE8ZvTIqWjL0NehzGKiAbQVwFWep+9Nt58X0KiuA62vRJ+Bq0kmTJkn9+vXLHjO0advQrqlcP4yRTgH0NehzGNwrQIB3r3mdzrESeAcvj9UqbDGFMxfck46VdzhEC4LuObHAMYzOGXjkGfVQH+QXDHR5MXwwiKNMuNM5jwGwgpDX8gGQcOtAjx49ciEfykOAz0VVWC8E/EHAb8ejjz6qrsKELw/sIioXgsnCPHw/6Gtw00de+r6obln3NXB8KnueJNJ+l0Rto/2Ca2T5nmcmelaWvyay4E51taqNEIwbea1LG+9YtDRwFj64wx1XyeGOdR3/PjZsG9o1Zq2FdpeZXhjHCPBmmtmMTYC3qSbTqrg9DBLhnCicz+HDx/VuMGLDV8oFMmIAmzFjhro/dYcddqilbikv9AcccEDJa53KeaEPBrq8QBaMVpQpr4YYOm7MuuYBQOI+O9R1ngYWlCcvbYvdlD0F4NgLZ95xLRTufT/mmGO0HDrm6fvJW98XrZ2stVLHHPpPTgzwnR4bIot7/SFZowLAzxyp7gu3EfI+bth4xyKmgTPws2fPrrFlXNk2efu2894+s54sTNt2s+4LTcuXNzvLtPxFj0+AL3oN5qz8lVbgAe+YfX744Ycrrla5vCuVA51ZQ8rbQBItfd4GFgK8WfsqQuxVq1bJ6NGj5cUXX1Q+PI444gjZaKONtIqep+8nb30fAV6rCcVGyjsgJX+zfD+5bNkyNZGHM+5jxoypNYkX2ES4qQe7DrfYYgtn98Dn7dvOe/skwJt9Z3mzs8xKX/zYBPji12Gu3qAcwGOVAaui2G6qc0509erVMmLECGnbtq3g/vHgfDy2y2Or6rHHHitDhgypcRQVrMrDWcw+++yjdMFWfJw7w3UuGDw7dOgQqxcHOrNmlCcAiSt53gYWArxZ+8p77KBfuffee9X22COPPNLIYV2evp+89X0E+OStP++AlPzN8v0kjuddeOGF8vzzz8uUKVOkU6dONQWG7TF8+HA58cQT1bGuBg0aiCvbJm/fdt7bJwHe7DvLm51lVvrixybAF78Oc/UG5QB+xYoVyrkT/u3du7e6EzUacA6+f//+NbCO+94x+O28885y3HHHCVa9brvtNtl6663lmmuuUXAfBKzuw5ieO3eu2pqPzgXb1vBTycjmQGfWjPIEIAR4s7pj7PQKwDEV+phGjRpJr169Yo8AbbPNNsq/xyabbLJBhnn6fvLW9xHgk7fPvANS8jfL/5NLlixRgA47BN93586dZcGCBTJt2jTp3r27ugc+bK+4sG3y9m3nvX0S4M2+MwK8mV62YxPgbSvqeXrlAD7wrlpOoq5du6oZ7JYtW6poWLV/+eWX5frrr1f/NmnSRPr06aMcRQX3qobTg0OpO+64Q3m3X7Nmjey0005qFR8r8uW2t+ZtoHv22WcFeo0aNSqXLWrOnDkKXvbdd99clg87Ng466KDceEflCnwum0niQmG3z9ixY8s+j5s1sNsozr9HngB+3bp16p5qbAHOY8i6r0l7Br7V4sfkw069kknHM/DJdMvpUytXrlQ3UTzxxBPK/oDDuqOPPlr9NG3atFapXdg2tGvMGgrsLoS82jVZ94VmaolaJMuTryHT8hc9PgG+6DXI8ltRIG8D3dq1awWG9ZZbbmnl/Wwn8s9//lMBfIsWLWwnbSW9pUuXKu1QxjwEAnweaiE/ZcgbwON7BmzkMWTd16QF+FSaEeBTyceHyytAu8ashcDuQsirXZN1X2imFgHeVC/b8QnwthVleoVUgAOdWbXlbSCJlp4Ab1afjO1WAQK8vt5Z9zUEeP26YMxiKUC7xqy+CPBmenEF3kwv27EJ8LYVZXqFVIADnVm1ZW1Um5Vmw9gE+LQK8vksFSDA66ubdV9DgNevC8YslgK0a8zqiwBvphcB3kwv27EJ8LYVZXqFVIADnVm1ZW1Um5WGAJ9WLz7vVgECvL7eWfc1BHj9umDMYilAu8asvgjwZnoR4M30sh2bAG9bUaZXSAU40JlVW9ZGtVlpCPBp9eLzbhUgwOvrnXVfQ4DXrwvGLJYCtGvM6osAb6YXAd5ML9uxCfC2FWV6hVSAA51ZtWVtVJuVhgCfVi8+71YBAry+3ln3NQR4/bpgzGIpQLvGrL4I8GZ6EeDN9LIdmwBvW1GmV0gFONCZVVvWRrVZaQjwafXi824VIMDr6511X0OA168LxiyWArRrzOqLAG+mFwHeTC/bsQnwthVleoVUgAOdWbVlbVSblYYAn1YvPu9WAQK8vt5Z9zUEeP26YMxiKUC7xqy+CPBmehHgzfSyHZsAb1tRpldIBTjQmVVb1ka1WWkI8Gn14vNuFSDA6+uddV9DgNevC8YslgK0a8zqiwBvphcB3kwv27EJ8LYVZXqFVIADnVm1ZW1Um5WGAJ9WLz7vVgECvL7eWfc1BHj9umDMYilAu8asvgjwZnoR4M30sh2bAG9bUaZXSAU40JlVW9ZGtVlpCPBp9eLzbhUgwOvrnXVfQ4DXrwvGLJYCtGvM6osAb6YXAd5ML9uxCfC2FWV6hVSAA51ZtWVtVJuVhgCfVi8+71YBAry+3ln3NQR4/bpgzGIpQLvGrL4I8GZ6EeDN9LIdmwBvW1GmV0gFONCZVVvWRrVZaQjwafXi824VIMDr6511X0OA168LxiyWArRrzOqLAG+mFwHeTC/bsQnwthVleoVUgAOdWbVlbVSblYYAn1YvPu9WAQK8vt5Z9zUEeP26YMxiKUC7xqy+CPBmehHgzfSyHZsAb1tRpldIBTjQmVVb1ka1WWkI8Gn14vNuFSDA6+uddV9DgNevC8YslgK0a8zqiwBvphcB3kwv27EJ8LYVZXqFVIADnVm1ZW1Um5WGAJ9WLz7vVgECvL7eWfc1BHj9umDMYilAu8asvgjwZnoR4M30sh2bAG9bUaZXSAU40JlVW9ZGtVlpCPBp9eLzbhUgwOvrnXVfQ4DXrwvGLJYCtGvM6osAb6YXAd5ML9uxCfC2FWV6hVSAA51ZtWVtVJuVhgCfVi8+71YBAry+3ln3NQR4/bpgzGIpQLvGrL4I8GZ6EeDN9LIdmwBvW1GmV0gFONCZVVvWRrVZaQjwafXi824VIMDr6511X0OA168LxiyWArRrzOqLAG+mFwHeTC/bsQnwthVleoVUgAOdWbVlbVSblYYAn1YvPu9WAQK8vt5Z9zUEeP26YMxiKUC7xqy+CPBmehHgzfSyHZsAb1tRpldIBTjQmVVb1ka1WWkI8Gn14vNuFSDA6+uddV9DgNevC8YslgK0a8zqiwBvphcB3kwv27EJ8LYVZXqFVIADnVm1ZW1Um5WGAJ9WLz7vVgECvL7eWfc1BHj9umDMYilAu8asvgjwZnoR4M30sh2bAG9bUaZXSAU40JlVW9ZGtVlpCPBp9eLzbhUgwOvrnXVfQ4DXrwvGLJYCtGvM6osAb6YXAd5ML9uxCfC2FWV6hVSAA51ZtWVtVJuVhgCfVi8+71YBAry+3ln3NQR4/bpgzGIpQLvGrL4I8GZ6EeDN9LIdmwBvW1GmV0gFONCZVVvWRrVZaQjwafXi824VIMDr6511X0OA168LxiyWArRrzOqLAG+mFwHeTC/bsQnwthVleoVUgAOdWbVlbVSblYYAn1YvPu9WAQK8vt5Z9zUEeP26YMxiKUC7xqy+CPBmehHgzfSyHZsAb1tRpldIBTjQmVVb1ka1WWkI8Gn14vNuFSDA6+uddV9DgNevC8YslgK0a8zqiwBvphcB3kwv27EJ8LYVZXqFVIADnVm1ZW1Um5WGAJ9WLz7vVgECvL7eWfc1BHj9umDMYilAu8asvgjwZnoR4M30sh2bAG9bUaZXSAU40JlVW9ZGtVlpCPBp9eLzbhUgwOvrnXVfQ4DXrwvGLJYCtGvM6osAb6YXAd5ML9uxCfC2FWV6hVSAA51ZtWVtVJuVhgCfVi8+71YBAry+3ln3NQR4/bpgzGIpQLvGrL4I8GZ6EeDN9LIdmwBvW1GmV0gFONCZVVvWRrVZaQjwafXi824VIMDr6511X0OA168LxiyWArRrzOqLAG+mFwHeTC/bsQnwthVleoVUgAOdWbVlbVSblYYAn1YvPu9WAQK8vt5Z9zUEeP26YMxiKUC7xqy+CPBmehHgzfSyHZsAb1tRpldIBTjQmVVb1ka1WWkI8Gn14vNuFSDA6+uddV9DgNevC8YslgK0a8zqiwBvphcB3kwv27EJ8LYVZXqFVIADnVm1ZW1Um5WGAJ9WLz7vVgECvL7eWfc1BHj9umDMYilAu8asvgjwZnoR4M30sh2bAG9bUaZXSAU40JlVW9ZGtVlpCPBp9eLzbhUgwOvrnXVfQ4DXrwvGLJYCtGvM6osAb6YXAd5ML9uxCfC2FWV6hVTAt4HuwgsvlAkTJlS1rsaPHy8oRxZh6dKlsuWWW0qjRo2ySN44TQx0b775pvFzfKBuKkCA169XAry+Vr///e8FY9n06dP1H2LMOquAb3ZN2ookwJspSIA308t2bAK8bUWZXiEV8G2gUwA/9WGRPU+qTn0tuFPGD+hDgK+O+sy1ygoQ4PUrgACvrxUBXl8rH2L6ZtekrVMCvJmCBHgzvWzHJsDbVpTpFVIB3wY6BfBz3q0ewN8/kgBfyC+lbhb6vffekyFDhgh2hfTo0UP7JVevXi1Tp06VRx99VNasWSMwaE466STp1auXNGzYsGQ6BHhtiYUAr68VAV5fKx9i+mbXpK1TAryZggR4M71sxybA21aU6RVSAd8GOgK822bKLfRu9TbJ7fPPP5eJEyfKrFmzZNq0adoAv2rVKjnzzDMFxzUA5KjjP//5zwrmBw0aJEOHDpUGDRrEFoUAr19DBHh9rQjw+lr5ENM3uyZtnRLgzRQkwJvpZTs2Ad62okyvkAr4NtAR4N02UwK8W711c/vss89k8uTJcs8996hHTAD+5ptvlltuuUWuu+462WeffdTz69evV/9/9913y+233y677rorAV63MkrEI8DrC0iA19fKh5i+2TVp65QAb6YgAd5ML9uxCfC2FWV6hVTAt4GOAO+2mRLg3epdKbcffvhBFi1aJJMmTZIlS5ZIly5dZN68edoA//XXX8u4cePk3XfflSlTpkjLli1rsnzhhRfkxBNPlIsvvlj69+9PgK9UGRX+ToDXF5AAr6+VDzF9s2vS1ikB3kxBAryZXrZjE+BtK8r0CqmAbwMdAd5tMyXAu9W7Um4fffSR2uaOc+uA+GXLlsnYsWO1AR4TAFi5f+yxx+TWW2+VHXbYoSbLxx9/XEaOHClYod9///0J8JUqgwAvaE82AgHehop1Jw3f7Jq0NUeAN1OQAG+ml+3YBHjbijK9Qirg20BHgHfbTAnwbvWulNvHH38sM2bMkL59+0qbNm1k5syZRgCP9F999VU57bTTZPfdd5cxY8ZI27Zt1e/OP/98lSYAv1WrVgT4SpVBgCfAp2wjfDxeAd/smrTtgABvpiAB3kwv27EJ8LYVZXqFVMC3gY4A77aZEuDd6m2aWxKARx6LFy+Ws846S/0bhCOOOEJGjx4tm2++ecli0Imdfg1xC72+VlyB19fKh5i+2TVp65QAb6YgAd5ML9uxCfC2FWV6hVTAt4GOAO+2mRLg3eptmlsSgMfZ+eHDh8s333wjAwYMkHbt2smCBQvUNvzevXvLueeeK82aNYstCgFev4YI8PpaEeD1tfIhpm92Tdo6JcCbKUiAN9PLdmwCvG1FmV4hFfBtoCPAu22mBHi3epvmZgrw2IKPc+7vv/++3HDDDbLjjjuqLHGW+dlnn1XXy5166qnqnH29evU2KE4A8HF3znft2tW0+Knir1u3Tj744APp0KFDqnSyehhla9SokTRv3jyTLBo3bizSf7JI+10ySb9sostfE5k5Ur766ivjvBcuXLjBMwB4hOnTpxunxwfqngK+2TVpa5AAb6YgAd5ML9uxCfC2FWV6hVTAt4GOAO+2mRLg3eptmpspwOOs++9+9zsF6YMHD66VHe6VP+eccwSQf9NNN8VupQfAo8/B+flwALzjby4DPOqvXr1a7SDIY1i1apU0bNgwM4Dfaqutqg7wK1euNJYekB4H8QR4Yynr7AO+2TVpK5IAb6YgAd5ML9uxCfC2FWV6hVTAt4GOAO+2mRLg3eptmpspwFe6Ku7KK69UgB69Yi4oF7fQ69cQt9Dra8Ut9Ppa+RDTN7smbZ0S4M0UJMCb6WU7NgHetqJMr5AK+DbQEeDdNlMCvFu9TXMzBfjXX39dnXvHfe9DhgyptU3+iy++UB7tAZ7lVuCx+j5s2DDTolqPjy30KGvHjh2tp20jQQK8vooEeH2tfIjpm12Ttk4J8GYKEuDN9LIdmwBvW1GmV0gFfBvoCPBumykB3q3eprmZAjy2yePqODiyC5+BR77z589Xzu0A+JXOwBPgK9cUAb6yRkEMAry+Vj7E9M2uSVunBHgzBQnwZnrZjk2At60o0yukAr4NdAR4t82UAO9Wb9PcygH8W2+9JQMHDpRu3brJJZdcIsrpmYiC99NPP105IDvuuOOkc+fONV7ou3fvLpdffrm6Gz4ucAu9fg0R4PW1IsDra+VDTN/smrR1SoA3U5AAb6aX7dgEeNuKMr1CKuDbQEeAd9tMCfBu9TbNLQnAI49ly5bJrbfeKk899ZSsWbNGbUM/+uij1U/Tpk1LFoMAr19DBHh9rQjw+lr5ENM3uyZtnRLgzRQkwJvpZTs2Ad62okyvkAr4NtAR4N02UwK8W73znhsBXr+GCPD6WhHg9bXyIaZvdk3aOiXAmylIgDfTy3ZsArxtRZleIRXwbaAjwLttpgR4t3rnPTcCvH4NEeD1tSLA62vlQ0zf7Jq0dUqAN1OQAG+ml+3YBHjbijK9Qirg20BHgHfbTAnwbvXOe24EeP0aIsDra0WA19fKh5i+2TVp65QAb6YgAd5ML9uxCfC2FWV6hVTAt4GOAO+2mRLg3eqd99wI8Po1RIDX14oAr6+VDzF9s2vS1ikB3kxBAryZXrZjE+BtK8r0CqmAbwMdAd5tMyXAu9U777kR4PVriACvrxUBXl8rH2L6ZtekrVMCvJmCBHgzvWzHJsDbVpTpFVIB3wY6ArzbZkqAd6t33nMjwOvXEAFeXysCvL5WPsT0za5JW6cEeDMFCfBmetmOTYC3rSjTK6QCvg10BHi3zZQA71bvvOdGgNevIQK8vlYEeH2tfIjpm12Ttk4J8GYKEuDN9LIdmwBvW1GmV0gFfBvoCPBumykB3q3eec+NAK9fQwR4fa0I8Ppa+RDTN7smbZ0S4M0UJMCb6WU7NgHetqJMr5AK+DbQEeDdNlMCvFu9854bAV6/hgjw+loR4PW18iGmb3ZN2jolwJspSIA308t2bAK8bUWZXiEV8G2gI8C7baYEeLd65z03Arx+DRHg9bUiwOtr5UNM3+yatHVKgDdTkABvppft2AR424oyvUIq4NtAR4B320wJ8G71zntuBHj9GiLA62tFgNfXyoeYvtk1aeuUAG+mIAHeTC/bsQnwthVleoVUwLeBjgDvtpkS4N3qnffcCPD6NUSA19eKAK+vlQ8xfbNr0tYpAd5MQQK8mV62YxPgbSvK9AqpgG8DHQHebTMlwLvVO++5EeD1a4gAr68VAV5fKx9i+mbXpK1TAryZggR4M71sxybA21aU6RVSAd8GOgK822ZKgHerd95zI8Dr1xABXl8rAry+Vj7E9M2uSVunBHgzBQnwZnrZjk2At60o0yukAr4NdAR4t82UAO9W77znRoDXryECvL5WBHh9rXyI6Ztdk7ZOCfBmChLgzfSyHZsAb1tRpldIBXwb6AjwbpspAd6t3nnPjQCvX0MEeH2tCPD6WvkQ0ze7Jm2dEuDNFCTAm+llOzYB3raiTK+QCvg20BHg3TZTArxbvfOeGwFev4YI8PpaEeD1tfIhpm92Tdo6JcCbKUiAN9PLdmwCvG1FmV4hFfBtoCPAu22mBHi3euc9NwK8fg0R4PW1IsDra+VDTN/smrR1SoA3U5AAb6aX7dgEeNuKMr1CKuDbQEeAd9tMCfBu9c57bgR4/RoiwOtrRYDX18qHmL7ZNWnrlABvpiAB3kwv27EJ8LYVZXqFVMC3gY4A77aZEuDd6p333Ajw+jVEgNfXigCvr5UPMX2za9LWKQHeTEECvJletmMT4G0ryvTkySeflNtvv11uvvlmadmy5QaKfP311/LYY4/JLbfcIkuXLpWOHTvKqaeeKr169ZKGDRvWiv/DDz/IokWL5LrrrpPnn39emjRpIn369FHx27Rps0HaX375pUyfPl2mTZsma9askZ122klGjBgh++yzj2y00UYla8e3gY4A7/ZDJcC71TvvuRHg9WuIAK+vFQFeX6ssYq5cuVKmTp0qTzzxhLI/WrduLYcddpgMGDBgA3vl9ddfV7//+OOPNyhK165dZcqUKbXspy+++ELZNvjRtW18s2vS1ikB3kxBAryZXrZjE+BtK+p5ekuWLJHTTz9dNttssw0GIEjz3XffyY033ii33nqrwIjt3r27vPDCC2pQGjRokJx22mlSv379GhXnz58vw4cPl27dukn//v3VwAXwb9eunUyePLnWoIgBbsKECTJv3jyVNjqX2bNnq5+JEyfKkUceKfXq1YutId8GOgK82w+VAO9W77znRoDXryECvL5WBHh9rWzHDGyfzz//XNkfXbp0UYsPsG2aN2+u7J7tttuuJtu5c+cqWwkLEltssUWt4my66abK3mnWrJn6PdKEDWNq2/hm1zz99NOCn6Rh3bp16tFGjRolTUL2228/9ZNFyLovNC0zAd5UMbvxCfB29fQ6NQxg5557rhq04maQIQ6AHIPWeeedJ3379lVAjVX2Bx98UC699FI1ew1YR1i9erVaPW/btq1cfPHF0rRpU/V75IMVeAxwQ4YMqYHyBx54QKVx/fXXy89//nMVFxMG1157rcyZM0eBf4cOHQjwIkKAd/upEuDd6p333Ajw+jWUtdGqJnX7TxZpv4t+oWzFXP6ayMyRagy0EQjwNlQ0T+Obb76Ryy67TMEjVs47depUkwhW2gcPHiyHHnqonH322dKgQQP1tzvvvFPuu+8+tZiBBYlyYebMmSp97ETEbkKE9evXq/8vZ9v4BvDKrpkwQaRdFb5lVMqK12T8+PHKvsoiZN0XmpaZAG+qmN34BHi7enqZWrAlHivirVq1UlvVN9544w1W4AHTV155pSxYsEDBdHjW+YMPPlBQvueee8qoUaPUKvxzzz2nBr4bbrhB9t9//xptkQ5A/dVXX5WbbrpJpYPV99GjR8v3338vV1xxRc3MNR7CAHrKKaeoiYPjjz+eAE+Ad/6dEuCdS57rDAnw+tWTtdFKgNevC8aMVwDb4GF/YMX8kksukcaNG9dE/Oqrr+T888+X5cuX19hEAH6sqK9YsUItOGDHYqmA1fcxY8aUtG2wDR+2zQknnLBBEl4C/NSHRY6aXJ2mev9IGT+gDwG+Oup7lysB3rsqt//C2AJ/4oknyi9/+Us555xzFHC/9957GwD8p59+qrbDt2jRQg1yOM8eBAxy48aNkw8//FDNKmNAwxn6e++9V2677TbZcccdaxU8WG3HWftdd91VDYQDBw5UoI8JgPBW+Y8++khtzwdEXXDBBbLJJptwoMNM9Zx3RfY8yX6D0Ekx44EOvhW23NCBa/gAACAASURBVHLLVFvhdF5DNw4BXlcpP+IR4PXrmQCvrxVX4PW1chUzDuBhC51xxhlq5b2UTRKUL7BtsC0b9pWJbUOAd1XL/59PxnZN1n2hqVpcgTdVzG58ArxdPb1MDSvhb7/9tnJChxVwgHgcwAer7HvvvfcGkI0thFidx7kwbCnbaqutalbZsVqPlf1wwFb8k08+WcF+z549a1bZzzzzTDnqqKNqxYVjO8yAw0FJMDkQrSgvBzoCvLPvlQDvTOpCZESA16+mrI1WrsDr1wVjmisAWwi7Czt37lyzOh9AOXwAwdEvtsjDPtltt93UrkPsRAxAPXB2N3LkyA1sG+w8HDt2rHKEF7eS76VdwxV480aa8AkCfELhLD1GgLckJJP5lwLBSnocwL/11ltqlfyQQw5RAB8NAHg4nAPAb7PNNiUnAvBcsOqPlfx+/fpt8P/htMuVKYjn5UBHgHf22RLgnUldiIwI8PrVRIDX14or8PpauYgZnFPHTsGrrrpKDj74YJXtSy+9JCed9K/db/BSf9BBBymfPwD5N954o5bT3cDWgR8g+P2J2jbR7fnhv3tp1xDgXTRtlQcB3pnUsRkR4Kurf53LnQBvp0oxGw+PqNgGnkWgE7ssVC2dJgHerd55z40Ar19DBHh9rQjw+lplHRO7EXHUD07V4LAXoB1ck/uXv/xFQTqc9IZvx1m1apVgF+GyZcuUn6Cf/OQnNYsTBPjKNabsGgJ8ZaEsxSDAWxIyYTIE+ITC8bF4BYoO8LjyJRrgUd91AMDDOWD0ehlb5cBAd/mzK6t+Bh7OebII2AEC7dJcB5O0XAsXLtzgUQDbm2++mTRJPlfHFCDA61coAV5fKwK8vlZZxsTKOzzMw3M8vM/jnHtwJVylfHGMENvoL7roIrVl3sYKvFd2zd1PVt2JXVZ2DY6hwqbBtYSuQym7Bm1r9913d10c5iciBHg2A6sKlAN4nTPwuOcUM8+tW7fWOgMPR3dwXBd4mi93Bh5AHPVQH7x8sNUsTgxs7XcN8XByA0+10CGLAF8A177wUVUBfkS//ZVTwyzCP/7xD6VdsOKRRR5xaWKQizsegrgEeFe1kP98CPD6dUSA19eKAK+vVVYxYWfAhoFtgu3xWHnHve66AdfkwrM8nsVYonMGvpRt46Vd88DcqgJ8lnbNmjVrlBPmcrcW6LYzk3jl7BoCvImSduMS4O3q6X1q5QA+8EIPh3SYXY5etRLnhX7GjBnqTPwOO+xQS9tSXugPOOCADQCKXug3bJbcQu/2U+UWerd65z03Arx+DRHg9bUiwOtrlUVMXPl27bXXCqAGED5s2LBadk44Tziggw2Ea3fDIQD2Y445Rm2xDxzeJbFteAY+i1oukya90DsW3O/sCPB+17/1ty8H8LwHXl9unoHX1youJq+RS6cfn85WAQK8vr4EeH2tCPD6WtmOCXjHlvmHH35YbYGH5/m4HWDBHfDYbRi3OPH4448LPM4Huwt5D7x+TfEMvL5WNmLyDLwNFZOnQYBPrl2deRLOVhYvXixwrALDEve0Jw2VPL7j+rfTTz9dzjvvPOXYBVel4Ao5zFhj5nrq1KnSrVs3lT28smIGum3btgIHLk2bNlW/xww1Bshjjz1WhgwZUnPdSrAqj+tUfv7zn6u4mDTAoPrcc8+pbW0dOnSIfTUvZ6rphT5pMzd+jivwxpLV6QcI8PrVS4DX14oAr6+VzZiBDYNbcU477TQZOnSoNGjQoGQWAaRH4+KYIWwerMrDHmrTpo1KA97pYcfg6Ns+++yjfodz9pMmTSpr23hp19CJnc2mXTYtArwzqWMzIsBXV/+q5v7ZZ5/JnDlz5I477lAAj3PeU6ZMUfeSJg2VAB5AfeONN6p8YMT26NFDOWkBwA8aNEgNfvXr16/JHsCPc9IoG7aU4QwQQLxdu3YyefLkmgEOD2BLGjy+wgkMtq+hc8G1dPiBx9ewt9fo+3k50BHgkzZz4+cI8MaS1ekHCPD61UuA19eKAK+vlc2Y2OYOaMe/vXv3ls0333yD5HEOHtfAwZkdVtVhkwDkg2vk0M6xgAEbCn539tprr5o0gvimto2Xdg0B3mbTJsA7U9M8IwK8uWaFfiJYbQcwP/LII8pRGgKcYmBFG9u+dL2lxglRCeDxDByuPPTQQ2riAFudO3bsqPLt1avXBlvOMLP98ssvC1bV8W+TJk2kT58+Kn4wOx0uByYlkC48wAL2d9ppJzWjjVnr6Fmz8HNeDnQEeGffMgHemdSFyIgAr19NBHh9rQjw+lrZjBl4ii+XZnSBBHYQFlBwRzzufocNhvvgYdtsu+22GySVxLbx0q4hwNts2gR4Z2qaZ0SAN9eskE9EV9vxEvBmefjhh0u/fv3UCnd45buQL5mi0F4OdAT4FC3G7FECvJledT02AV6/hgnw+loR4PW18iGml3YNAd5Z0+YWemdSx2ZEgK+u/pnmXmq1HZliphfnyl1fR5HpC6dI3MuBjgCfosWYPUqAN9OrrscmwOvXMAFeXysCvL5WPsT00q4hwDtr2gR4Z1IT4Ksrtbvc41bbsU0dK+377befciAHZ27Rq9zclTB/OXk50BHgnTVEArwzqQuREQFev5oI8PpaEeD1tfIhppd2DQHeWdMmwDuTmgBfXamzzx3nzzGA43w7zrYHW+RhLHbq1EmdAQ/uRCfA164PLwc6Anz2H+X/50CAdyZ1oozee+89daPF+PHjlWNN3RA9x9q6dWvlqOqkk06KdWQVpEuA11VYhACvrxUBXl8rH2J6adcQ4J01bQK8M6kJ8NWVOvvcAzj/8ssvlUdUrLYHV68FuRPg4+vBy4GOAJ/9R0mAd6Zx0owCD8+zZs2SadOmaQM8rnG66aabam7U2HvvvZWjzdtuu00OPPBAtcMJnqfjAgFev7YI8PpaEeD1tfIhppd2DQHeWdMmwDuTmgBfXamzz33t2rUybNgwQaeNO0h32203tRKE60gaN26sCkCAJ8BDgQsvvFAmEOCz/ygJ8M40TpIRjhvhOsp77rlHPW4C8LjSCVdcYtU+uKISt2bgzuZx48apdA899FACfJKKCT1DgNcXkACvr5UPMQnwjmv5/pEyfkAfZV9lEbLuC03LTIA3VcxufDqxs6tn1VPDPesvvfSSuqYN959Ht9Lj6rXBgwfzDHykprwc6Ajwzr5XbqF3JrVWRgDtRYsWyaRJk2TJkiXSpUsXmTdvnjbA47jS+eefr/pXpBG+evODDz5QV0Htu+++cuaZZ8ZeX8kVeK1qUpGyNlrr1asn0n+ySPtd9AtlK+by10RmjhS0RxuBAG9DxbqThpd2DVfgnTVgArwzqWMzIsBXV/9Mcw+c2d11113qnlGEtm3bClbq4YWeTuz+Lb+XAx0BPtPvL5w4Ad6Z1FoZBTuR1qxZowB82bJlMnbsWG2AX7FihQwcOFCOOeYYtcvJNBDg9RUjwOtrRYDX18qHmF7aNQR4Z02bAO9MagJ8daWuXu6Y3V++fLnMmDFD7r//fvn0009VYeDYDp7pe/bsqcBerUR4Grwc6Ajwzlo7Ad6Z1FoZffzxx6o/7Nu3r2BXEra9mwD8q6++Kr/73e/khhtuUPndfPPN6vx7ixYtBHCOn6j/kXDBCPBa1aQiEeD1tSLA62vlQ0wv7RoCvLOmTYB3JjUBvrpS5yP3YIs9zno+/fTTAkdMAcwfd9xx6ixnw4YN81FYh6XwcqAjwDtrYQR4Z1InysgU4F944QU58cQTlaPQ1157TX77299K586dZcGCBWoV/xe/+IXa4dSyZcvY8hDg9auJAK+vFQFeXysfYnpp1xDgnTVtArwzqQnw1ZU6f7lH74vv2rWr8qhcyujM3xvYK5GXAx0B3l4DqpASAd6Z1IkySgrwm222mVx33XXKUSgCdjvB/8gFF1wg5557rpxwwgkE+EQ18u+HCPD6AhLg9bXyIaaXdg0B3lnTJsA7k5oAX12p85v7999/r86APvPMM9K7d2+1DdS34OVAR4B31swJ8M6kTpRRUoDHjiV4HA7vWsL2/BEjRqgt9FdccUUtB3dB4bACHxcwiVrqb4leTOMh3GW/evVqadeunUZs91FWrVoljRo1EkyWZBG22mqrqjuxW7lypfGrTZ8+XRYuXFjrOYxju+++u+BvDFTAS7uGAO+s4RPgnUlNgK+u1Mw9zwp4OdAR4J01SQK8M6kTZZQU4E855RQZNWpUrTwDD/XwO1JqR1MA6YCtaHAN8OvWrRNA8rbbbptIu6wfgld/AHzz5s0zyWrzzTevOsBj0sc0AN5xfCMcMI4hEOBN1ayb8b20awjwzhozAd6Z1AT46krN3POsgJcDHQHeWZMkwDuTOlFGpgCPq+cGDBgghx12WGKAB7wPGzYsUXltPgSAxzb1jh072kzWWlrcQq8vJbfQ62vlQ0wv7RoCvLOmTYB3JjUBvrpSM/c8K+DlQEeAd9YkCfDOpE6UkSnA4yaPM844Q5o0abLBNvkPP/xQhgwZorakX3LJJdK4ceMNykQndvrVRIDX14oAr6+VDzG9tGsI8M6aNgHemdQE+OpKzdzzrICXAx0B3lmTJMA7kzpRRqYAD2d12KZ8+eWXy8SJE9XtHbiGM3BiN2HCBPW3gw8+OLY8BHj9aiLA62tFgNfXyoeYXto1BHhnTZsA70xqAnx1pWbueVbAy4GOAO+sSRLgnUmdKKNyAP/WW2/JwIEDpVu3brVW1D///HMF77Nnz1ZXynXv3l1efPFFdY3cIYccojzRN2vWjACfqEb+/RABXl9AAry+Vj7E9NKuIcA7a9oEeGdSE+CrKzVzz7MCXg50BHhnTZIA70zqRBklAXhkBId19913n/pZunSpOkd+zDHHqJ+4rfNB4bgCr19NBHh9rQjw+lr5ENNLu4YA76xpE+CdSU2Ar67UzD3PCng50BHgnTVJArwzqQuREQFev5oI8PpaEeD1tfIhppd2DQHeWdMmwDuTmgBfXamZe54V8HKgI8A7a5IEeGdSFyIjArx+NRHg9bUiwOtr5UNML+0aAryzpk2AdyY1Ab66UjP3PCvg5UBHgHfWJAnwzqQuREYEeP1qIsDra0WA19fKh5he2jUEeGdNmwDvTGoCfHWlZu55VsDLgY4A76xJEuCdSV2IjAjw+tVEgNfXigCvr5UPMb20awjwzpo2Ad6Z1AT46krN3POsgJcDHQHeWZMkwDuTuhAZEeD1q4kAr68VAV5fKx9iemnXEOCdNW0CvDOpCfDVldp+7h999JEMGjRIzj77bOnRo4f9DDxK0cuBjgDvrIUT4J1JXYiMCPD61USA19eKAK+vlQ8xvbRrCPDOmjYB3pnUBPjqSm0/dwK8PU29HOgI8PYaUIWUCPDOpC5ERgR4/WoiwOtrRYDX18qHmF7aNQR4Z02bAO9MagJ8daW2nzsB3p6mXg50BHh7DYgA70zLupARAV6/Fgnw+loR4PW18iGml3YNAd5Z0ybAO5OaAF9dqe3nToC3p6mXAx0B3l4DIsA707IuZESA169FAry+VgR4fa18iOmlXUOAd9a0CfDOpCbAV1dq+7kHAL9w4cKKiXft2lWmTJkiLVu2rBjXxwheDnQEeGdNnVvonUldiIwI8PrVRIDX14oAr6+VDzG9tGsI8M6aNgHemdQE+OpKbT93rsDb09TLgY4Ab68BcQXemZbI6Pvvv5fFixfLX/7yFwEMt2jRwmn+aTMjwOsrSIDX14oAr6+VDzG9tGsI8M6aNgHemdQE+OpKbT93Arw9Tb0c6Ajw9hoQAd6Jlp999pnMmTNH7rjjDgXwRd1ZRIDXby4EeH2tCPD6WvkQ00u7hgDvrGkT4J1JTYCvrtT2cyfA29PUy4GOAG+vARHgM9MyWG2fPn26PPLII/LNN9+ovDbbbDM59thj5dRTT5VmzZplln8WCRPg9VUlwOtrRYDX18qHmF7aNQR4Z02bAO9MagJ8daW2nzsB3p6mXg50BHh7DYgAb13L6Go7Mthkk03k8MMPl379+qnV9/r161vP10WCBHh9lQnw+loR4PW18iGml3YNAd5Z0ybAO5OaAF9dqfObe9HPk9pQ1suBjgBvo+lopUEndloy1Zxtj6624+mDDjpILr74YrXyXvRAgNevQQK8vlYEeH2tfIjppV1DgHfWtAnwzqQmwFdX6vzlXlfOk9pQ1suBjgBvo+lopUGALy9T3Gp7x44d1Ur7fvvtJ+edd5506NBBLrroImncuLGW5nmORIDXrx0CvL5WBHh9rXyI6aVdQ4B31rQJ8M6kJsBXV+p85F4Xz5PaUNbLgY4Ab6PpaKVBgI+X6auvvhJAB1bccbY92CIPwO3UqZNstNFGEhwVIsBrNTXjSOvWrRNAMiZM8hgI8Pq1QoDX18qHmF7aNQR4Z02bAO9MagJ8daWubu51+TypDWW9HOgI8DaajlYaBPh4mQI4//LLL2Xo0KFqtb1p06a1IhPgtZpY4kgE+Hoi/SeLtN8lsYaJH1z+msjMkfLDDz8kTiL8IAHeiox1JhEv7RoCvLP2S4B3JjUBvrpSu8+91Go7SlKXzpPaUNbLgY4Ab6PpaKVBgI+Xae3atTJs2DDB99egQQPZbbfd5KSTTpK99tqrZqs8AV6riSWORIAnwCduPHww1wp4adcQ4J21SQK8M6kJ8NWV2l3uvp0ntaGslwMdAd5G09FKgwBfWqbvvvtOXnrpJXnooYdk9uzZG2ylb9OmjQwePJhn4LVamnkkAjwB3rzV8IkiKOClXUOAd9Y0CfDOpCbAV1fq7HP39TypDWW9HOgI8DaajlYaBHgtmSSYfLzrrrvkjTfeUA+1bdtWsFKPXUN0Yqeno0ksAjwB3qS9MG5xFPDSriHAO2ugBHhnUhPgqyt19rn7ep7UhrJeDnQEeBtNRysNAryWTDWRcCZ4+fLlMmPGDLn//vvl008/VX+DYzt4pu/Zs6cC+3r16pklnJPY9EKvXxF0YqevFc/A62vlQ0wv7RoCvLOmTYB3JjUBvrpSZ5+7r+dJbSjr5UBHgLfRdLTSIMBryRQbKdhiP23aNHn66adl/fr1NTB/3HHHyZFHHikNGzZMnkEVniTA64tOgNfXigCvr5UPMb20awjwzpo2Ad6Z1AT46krtJncfz5PaUNbLgY4Ab6PpaKVBgNeSqWKkqH+Prl27ypQpU6Rly5YVn81TBAK8fm0Q4PW1IsDra+VDTC/tGgK8s6ZNgHcmNQG+ulK7z92X86Q2lPVyoCPA22g6WmkQ4LVk0o6EGzaWLVsmzzzzjPTu3VtatGih/WweIhLg9WuBAK+vFQFeXysfYnpp1xDgnTVtArwzqQnw1ZW6ernX9fOkNpT1cqAjwNtoOlppEOC1ZPImEgFev6oJ8PpaEeD1tfIhppd2DQHeWdMmwDuTmgBfXanzkXtdPE9qQ1kvBzoCvI2mo5UGAV5LJm8iEeD1q5oAr68VAV5fKx9iemnXEOCdNW0CvDOpCfDVlTp/udeV86Q2lPVyoCPA22g6WmkQ4LVk8iYSAV6/qgnw+loR4PW18iGml3YNAd5Z0ybAO5OaAF9dqfObe9HPk9pQ1suBjgBvo+lopUGA15LJm0gEeP2qJsDra0WA19fKh5he2jUEeGdNmwDvTGoCfHWlZu55VsDLgY4A76xJEuCdSV2IjAjw+tVEgNfXigCvr5UPMb20awjwzpo2Ad6Z1AT46krN3POsgJcDHQHeWZMkwDuTuhAZEeD1q4kAr68VAV5fKx9iemnXEOCdNW0CvDOpCfDVlZq551kBLwc6AryzJkmAdyZ1ITIiwOtXEwFeXysCvL5WPsT00q4hwDtr2gR4Z1IT4KsrNXPPswJeDnQEeGdNkgDvTOpCZESA168mAry+VgR4fa18iOmlXUOAd9a0CfDOpCbAV1dq5p5nBbwc6AjwzpokAd6Z1IXIiACvX00EeH2tCPD6WvkQ00u7hgDvrGkT4J1JTYCvrtTMPc8KeDnQEeCdNUkCvDOpC5ERAV6/mgjw+loR4PW18iGml3YNAd5Z0ybAO5OaAF9dqZl7nhXwcqAjwDtrkgR4Z1IXIiMCvH41EeD1tSLA62vlQ0wv7RoCvLOmTYB3JjUBvrpSM/c8K+DlQEeAd9YkCfD/kvqjjz6SQYMGydlnny09evRwpn/eMiLA69cIAV5fKwK8vlY+xPTSriHAO2vaBHhnUhPgqys1c8+zAl4OdAR4Z02SAJ9vgH/vvfdkyJAhMn78+MQTC+vXr5frrrtOnn/+eZkyZYq0bNmyZPsiwOt/egR4fa0I8Ppa+RDTS7uGAO+saRPgnUlNgK+u1Mw9zwp4OdAR4J01SQJ8fgH+888/l4kTJ8qsWbNk2rRpiQH+ueeek+HDh8uPfvQjArzFL4sAry8mAV5fKx9iemnXEOCdNW0CvDOpCfDVlTr73L/66iu54YYbZKeddpJDDz00+wzrUA5eDnQEeGctmACfT4D/7LPPZPLkyXLPPfeoAiYF+A8++EBGjBgh//3f/y1du3YlwFv8sgjw+mIS4PW18iGml3YNAd5Z0ybAO5OaAF9dqbPPPThfuvvuu8uoUaNqzpsG/599CYqbg5cDHQHeWYMlwNcG+IULF1bUXgeEKyZSIsIPP/wgixYtkkmTJsmSJUukS5cuMm/evEQAj63zN910kyxYsEBtm1+1ahUBPmnFxDxHgNcXkwCvr5UPMb20awjwzpo2Ad6Z1AT46kqdfe4BwO+8884yduxY+eSTT5TDKAJ8Ze29HOgI8JUbhqUYBPh8rcAHfeWaNWsUxC9btkz1mUlW4OfPny+jR4+WSy+9VJ1/R1/CM/CWPhwRIcDra0mA19fKh5he2jUEeGdNmwDvTGoCfHWlzj73b775Rp3lnDlzprRr10423XRTefvtt2WzzTaTrbbaqmIB2rdvr5w4tWjRomLcuhbBy4GOAO+sGRPg8wXwH3/8scyYMUP69u0rbdq0UX1mEoD/8MMPZeTIkbLjjjvKmDFj5JprriHAW/6qCPD6ghLg9bXyIaaXdg0B3lnTJsA7k5oAX12p3eT+zjvvKEP05ZdfNs4wyy2rxoVx/ICXAx0B3lkrI8DnC+CjFZ8E4LF1/g9/+IP89a9/Vf9uvfXWcuWVVxLgLX9VBHh9QQnw+lr5ENNLu4YA76xpE+CdSU2Ar67U7nOPnol3X4Li5OjlQEeAd9ZACfB1D+BfeeWVmqvnDj74YPWCBHj7nxQBXl9TAry+Vj7E9NKuIcA7a9oEeGdSE+CrK7X73NeuXSsTJkyQzp07yymnnOK+AAXK0cuBjgDvrIUS4O1LDQ/yL730knTv3l2aNWuWKgPTFXhswcfWeRw7Ov/886Vhw4aJAL5Hjx4blBs7oVyGdevWCbzod+jQwWW22nmhbI0aNZLmzZtrP2MSsXHjxiL9J4u038XkMTtxl78mMnOk4AYZ0xDnCBIAjzB9+nTT5Bi/DirgpV1DgHfWkgnwzqQmwFdX6urnDiPhrbfekk8//VQVpm3btuqsvDJgPA9eDnQEeGetngBvR+rvv/9eFi9erADlkUcekR//+McVHcbp5GwC8PBgDyd1f/rTn5T3edz7HgSTFXj0OdEAeEcaLsPXX38tcOa3zTbbuMxWOy+UbZNNNlG+XLII2223XdUB/t133zV+Ndw0EwfxcFpLgDeWs04+4KVdQ4B31pYJ8M6kJsBXV+rq5f7ll18q78o33nijwNFdOMAwOv744+W0005TTu98DV4OdAR4Z82dAJ9Oaqy2z5kzR+644w4F8EH4xS9+IVdccUVqx5smAB8cTap0FV45nyK/+c1v1O0gw4YNSyeMhaexAo9t6h07drSQmv0kuIVeX1NuodfXyoeYXto1BHhnTZsA70xqAnx1pa5O7l988YXaRj9r1iy1grHffvupbZ8Iy5cvl6efflqtyPfu3Vt5oG/atGl1ClrlXL0c6AjwzlodAd5c6uhqezD52KlTJ+nXr5/07NlT7SKqV6+eeeKRJ0wAHivWuEMe/0bDAw88IG+88YbaXt+qVSt1v3ywvT4clwCvX2UEeH2tCPD6WvkQ00u7hgDvrGkT4J1JTYCvrtTVyf3xxx9XxuSAAQPk9NNPlyZNmtQqCFbnb7jhBpk6dapMnjxZDj300OoUtMq5ejnQEeCdtToCvL7UpVbbcV4ck4zY8rzRRhvpJ6gR0wTgyyVnsoWeK/AaFcN74PVE+v9YBHgjuep8ZC/tGgK8s3ZNgHcmNQG+ulK7zx1n3seNGyerV6+W6667ruQ2Uzi7Gz58uGyxxRZy0UUXxa4YuS+92xy9HOgI8M4aGQG+vNRxq+0NGjRQO4YOO+wwdeYcZ83RP2Xhs6McwMNvyMCBA6Vbt25yySWXlM2fAG//k+IKvL6mBHh9rXyI6aVdQ4B31rQJ8M6kJsBXV2r3uZtcI6dreLp/Czc5ejnQEeDdNC4RIcDHS/3dd9/Jk08+KTfffHPN2XZskf/tb38rv/71r5VfjqAfg5d0Arz9Jssz8PWq7sQOjhFtBAK8DRXrThpe2jUEeGcNmADvTGoCfHWldp87AV5fcy8HOgK8fgNJGZMAHy9g0Ee9//77cuSRR8rhhx+uVtrDW+RdAHzK6jV+nGfg9SXjCry+VgR4fa18iOmlXUOAd9a0CfDOpCbAV1dq97nD6dPEiRPl7bfflmuvvVZtkY8LuGd3xIgRynC+4IIL1JU9vgUvBzoCvLNmToAvD/Dw6A4v6L169VIONeFoM3BOR4DPtplyBZ4r8Nm2MKZeLQW8tGsI8M6aGwHemdQE+OpKXZ3c586dq5zXYTvqmDFjNoB4wPukSZPUFU1XX3218uzsY/ByoCPAO2vqBPjSUsNHx8MPPyzw4L506VIVcaeddpITTjhB9VvffvutDBo0SLLcQu+sIfx/RlyB11ecK/D6WnEFXl8rH2J6adcQ4J01bQK8M6kJ8NWVujq544wp7n/H1rLKGQAAIABJREFUD8L2229fc1Ucrph755131O9xDzx+6tevn3lBke/06dMFjqNWrFgh7dq1k/79+wuM2ug1djgbiCubrrnmGsFgBC/6ffr0kVNPPVXatGmzQVmDtJH+mjVrFAhgd8E+++xT1nO1lwMdAT7zth5kQICvLHWcIzvsBsK3iz4AXuizOgNfuXR2YxDg9fUkwOtrRYDX1yqLmCtXrlQ3+jzxxBPK/mjdurVywolbgKL2igvbxku7hgCfRdOOTZMA70xqAnx1pa5e7rivGCvst9xyS42jqKA0cBgFGMZKV9x9xbZL/fnnn6tt/bNnz5YTTzxRunfvLi+++KJMmzZNDjnkELWFv1mzZjXZzp8/X3nIhwdoQP6qVavktttuk6233lpBPe6BDkKQ9rx589RkADoX5IMf5IkztqXujPZyoCPA227eJdMjwJtJjRs08O3DGH755ZfVw5tttpkcdNBB0rdvX+natauTyUazUuvHJsDra0WA19eKAK+vle2YS5YsUbsdYYfg++7SpYuaeMRiQvPmzdUiCq7ADIIL28ZLu4YAb7tpl7Vr0L5xJSqDewXq/WDL/an7sjNHQwVQ1bhjef369epJXNMEL8+loNYwea3omJnGijhW0gDkyBvlwmo8rrzDWf2DDz5YpYWttYgLSEf8AOwXL16sttTi+SFDhtSUH2lcdtll6so8rNoh4F3x/8EEBrbhxgUvBzoCvFabtRGJAJ9MRfQNmLR75JFH5K677hLAXBjm+/Xrp2De9r3wyUqr/xQBXl8rAry+VgR4fa1sxoS/IdgeTz/9tLryEgsjQXj99ddl8ODBcuihh8rZZ5+t7C5Xto2Xdg0B3mbTLpsWV+CdSR2bEQG+uvp7lzsAfdasWXLrrbfKDjvsUPP+wV3LWIUfNWqU+v0zzzwjQ4cOlRtuuEH233//mriAcgyWr776qtx0003qXD9mvXHGH9twr7jiilqr+BhAsYUNs+M4V0uAF7nwwgtlAgHe2fdHgE8vNY4Dvfnmm3L33XcroIfRDHiHwdyyZcv0GThMgQCvLzYBXl8rAry+VjZjfvzxxzJ69Ghld1xyySXSuHHjmuSxm+j888+X5cuX1/RVrmwbArzNWtZI6/6RMn5AH2VfZRGy7gtNy0yAN1XMbnwCvF09mVoFBbBKjs7t9ttvV2dag4BtsgMHDlTb5U866ST1a9wNfc8996httDvuuGOtlIPVdqSz6667qrP0eH6//faTc845p9augsCLNTqbUl72vRzoCPDOvlcCvF2psZMIR2Ww4oXvnQCfXF96oacX+uStJ99PBmM/brmwEZJMGMYBvCvbxku7hivwNpq6VhoEeC2ZMotEgM9MWiYcpwBAG87y4IwOM9U4EwbP04B6zC5iRR3X2YVX2XF2v1WrVrWSw/mxk08+uWbLfbDKPnLkSDnqqKNqxYVju7Fjxwpmya+//np1ljYavBzoCPDOPlICvDOpC5ERV+D1qynrVSd1hKz/ZJH2u+gXylbM5a+JzBypjpHZCFyBr63i2rVrZcKECWr120bA9Zbjx4+XFi1aaCf33nvvKT9DnTt3VjbPxhtvXLODMGvbxku7hgCv3TbTRiTAp1Uw3fME+HT68ekECuDqOmwpe+6552qe3nPPPeXiiy9WHukR4matw1m98MILygkensFZ+Oj/h+NWSgtxvRzoCPAJWm+yRwjwyXSrq08R4PVrlgCvrxUBXl8rFzEDHzzYKXjVVVcp/z6V7BGbto2Xdg0B3kXTVnkQ4J1JHZsRAb66+nuXOxxS4awYHNFFPbXC8cvll1+unNa5HOQI8FVohhmfFcOuji233FIaNWpUhZfbMEsCfC6qITeFIMDrVwUBXl8rAry+VlnHhD+eBx54QO0AwM0ZWLTATT8ubRsCfNa1HEk/Y7sm677QVC0CvKliduMT4O3qydTKKIDr7LCFDJ7o4Rl+r732qon9xhtvqK318B6PgQ6DX9TxSzhpm7PUYYCPuw4DxjbOvrkMn3zyiUCv8DV5NvPHRMm1L3wksue//A04D/ePlNHH91S3DGQRcFQD9+66uBoxXH6ctcS1KtEAQwoO2BioABQgwOu3g6yNVm6h168LxtRTACvv9913n9oqD+/z4etxqwHwXtk1D8wVOWqyXkXZjpWxXYMFMCxKxB0Dtf0qunYNr5HLUvnyaRPgq6e9dzkHjuZ22223DZzJBWfe4ZQK97zjrFngab7cOTE4g4GHep0z8ADiqIf6oBKCmWp4qo+GXXbZpc4B/KRJk+TyZ1dWHeBxc0AWYdmyZep2AtcAj3eJA3jcpECAz6Kmi5kmAV6/3gjw+lpxBb62VlgI+PTTT9WCgI2A6yoBT+WurYSdAZsFtslhhx2mFiJwXW8QdP372LBtvLRr7n6y6gCflV2D46cA+ObNm9tozkZplLJrCPBGMlqNTIC3KicTK6dA3FVx4fjwLA8ndsEVcxjAZsyYscGVc3imlBf6Aw44oOYauiBteqHfsFZ4jZzbb5Vb6N3qnffcCPD6NUSA19eKAF9bK9de6HGdLa7KBdTg6tphw4bVulIuKJ0r24Zb6PW/HSsxuYXeioxMRE8BAryeToxlQQHMHsIb60477aS8zodXR+GFF6vjc+bMUSvw8E7v6q5UvJqXAx2d2Flo1XpJEOD1dPIlFgFev6YJ8PpaEeBrawWgfvDBBwVH0mwErHziPDvue48G5IVdgw8//LAMHjxY2TqldoC5sm28tGvoxM5GU9dKg2fgtWTKLBIBPjNpmXBUAWwdgydWDKjRM/BLliwRbF/H3fCBs5fVq1erM9I4B37RRRfVDJrYLo8B8thjj5UhQ4bU3PkerMojbZylR0Ce2C4Oj/fY1tahQ4fYivFyoCPAO/tICfDOpC5ERgR4/WoiwOtrRYDX18pmTCxAYNUdPn7gy2fo0KHSoEGDklm4sm28tGsI8Dabdtm0CPDOpI7NiABfXf29yx1OOM4880zlhR73te+xxx7q/DoGP8xuA7533HHHGl1w3/vw4cNl5513luOOO07wPFbot956a7nmmmtqOXnDDPjEiRNl7ty5avsaOpfZs2erH/z+yCOPrIH9qPBeDnQEeGffHwHemdSFyIgAr19NBHh9rQjw+lrZjAn/PoB2/Nu7d2/ZfPPNN0ge5+Bx5W2weu/CtvHSriHA22zaBHhnappnRIA316wwT3z33XfqPBYGkxNOOEE22WSTXJQds8933323PProo2rAa926tRrYjj/+eOU5PBwws/3yyy/L9ddfr/5t0qSJ9OnTR21Pi8bFc5999pnccccdygPsmjVr1HZ9rOJjRb6c4xkvBzoCvLPvgQDvTOpCZESA168mAry+VgR4fa0QE/YFbAYc78M2+y5duig7CbZTuRX0aC7BrTjlcsdNNlOmTJGWLVuqaC5sGy/tGgK82UeQIjZX4FOIZ+FRArwFEfOaxNq1a9UW827duinHbuq6HIZYBbwc6Ajwzr4GAny81LhSCR76MdGG65Z8CQR4/ZomwOtrRYDX0wpe6XGsDkf6sBsQIQBsePnG3e377ruvHHLIIYW2m7y0awjweh+BhVgEeAsipkiCAJ9CvLw/iutTsP38Jz/5CQG+QmV5OdAR4J19wgT4eKkDL9G4pxiTjNH/d1ZBjjMiwOsLToDX14oAX1krrK7feOON6ger7Ntvv73qd3AsDyvk2KmHhQ/cmgO/OVgAKWrw0q4hwDtrrgR4Z1LHZkSAr67+mecOj6iXX3658vp+4IEHSv369TPPs4gZeDnQEeCdNVUCfHmAh4+LsWPHqm2sgwYNkgDonVWQ44wI8PqCE+D1tSLAV9bqySeflLPOOkt5k8c1bziKd+WVV6qbaIIt7nCqi2N6Bx10kJpYLKrd5KVdQ4Cv/BFYikGAtyRkwmQI8AmFK8JjcOoGz+yPP/64LFq0SJ3t+tGPflTybFf79u1l/Pjx0qJFiyK8ntUyejnQEeCttqFyiRHg49X55ptvlINJ9FPt2rUTOHp6++23ZbPNNpOtttqqYv0Utc8iwFes2poIBHh9rQjw5bXCkZ1x48bJxx9/LFdffXWNrRMFeKzSX3rppfLOO+8ox7roj4oYvLRrCPDOmioB3pnUXIGvrtTucw+2oy5cuFAr86iTFa2H6kgkLwc6Aryz1kuALy01jGSsvsNJpWkoap9FgNevaQK8vlYE+PJalTqiEwV4pBL3O/2ayEdML+0aAryzxkeAdyY1Ab66UrvPHY5acA4e/+oEnP3CTHM5b+066RQxjpcDHQHeWVMlwOtJzTPwejrZjLVu3ToBJHfs2NFmstbSIsDrS0mAL69VKce+UViHh3j87pVXXpE//OEPhd2V6KVdQ4DX7zBSxiTApxQw5ePcQp9SQD5eNxTwcqAjwDtrvAR4PalhYMMDdOfOneWUU07Re6iAsbgCr19pBHh9rQjw5bUKjuy8+OKL6vaLHXfcUT0QBXhcK4frZ3Hk8IILLsjNFbz6LeFfMb20awjwps0kcXwCfGLprDxIgLciYzES+eKLL9SVKdiyivPxcOLSuHFjdV86HLn4uPIe1JyXAx0B3tmHS4BPLjX6KhjeCOiv8FP0QIDXr0ECvL5WBPjKWs2fP19OP/105WPjvPPOkz322EMmT55c48Tu22+/lUmTJsmcOXPk5ptvln322adyojmN4aVdQ4B31hoJ8M6kjs2IAF9d/Z3k/uWXX8q0adPUtSmBIRycHYVju9GjR6ur5nB1SlG9raYV0suBjgCfttloP0+A15ZKRYy7pzlIoVOnTjJ48GDp2bNnYfsrArx+eyDA62tFgK+sFRzU/fGPf5RrrrlG1q9fX/MAbCE40ly2bJn6/WmnnaZ+imwTeWnXEOArfwSWYhDgLQmZMBkCfELhivIYVt2xJXXWrFnqjOO+++6rPNJjEMOVKRtvvLEC+Geeeabws81p6sTLgY4An6bJGD1LgNeXK3xPM56CUb355purBOA9esWKFeq/i2xgE+D12wMBXl8rAryeVjjjDqeZON/+/PPP1wL53XbbTS1m7L333oXfleilXUOA1/sILMQiwFsQMUUSBPgU4hXh0bvvvltdh3LuuedK//79pWHDhhuc93r//fdl6NChgruYi3zeK019eDnQEeDTNBmjZwnw+nI999xzaoUdBjT6LUw81qtXTyUAw3vp0qVy2WWXybx58wo76UiA128PBHh9rQjw+loFMTFh+Nlnn6ldP82aNSvsefe4N/fSriHAm38ECZ8gwCcUztJjBHhLQuYxGZwdPeecc6RJkyZy0UUX1ZwdraseV9PUgZcDHQE+TZMxepYArydX4GTq73//u9x0002y9dZbxz5Y9ElHArxee0AsAry+VgR4fa18iOmlXUOAd9a0CfDOpI7NiABfXf0zzd23O0/TiOnlQEeAT9NkjJ4lwOvJFfRZ3bt3l1GjRtWsvEefLvo1TwR4vfZAgNfXCTEJ8GZ61fXYXto1BHhnzZoA70xqAnx1pXafO+6AHz58uGy//fbK22rgjCW6Ao8tZNhmD+/01113nboL3rfg5UBHgHfWzAnwelKb3AMf7cf0cshHLAK8fj1wBV5fKwJ8ea2C/mXhwoVaogbOflu2bKkVP2+RvLRrCPDOmiEB3pnUBPjqSu0+d4A5jNwHH3xQgflee+2lChE1fJcsWaKuVdl///3VqleRva4mVdnLgY4An7S5GD9HgNeT7KuvvpJx48YJ/sVVTptuumnsgzizOmbMGHUsKHw8SC+X6sciwOvXAQFeXysCfHmt1q5dq5z6Ll++fIOI8Dz/9ttvq5t64Cvo0EMPlR//+Mfqul2cjS9i8NKuIcA7a6oEeGdSE+CrK3V1cn/99deVQ6h169bJKaecIocddpi6QuXVV19VZ0wxYF111VXy3nvvyS233CLdunWrTkGrnKuXAx0B3lmrI8DrS/3AAw/I+eefrzxB4wfGdDh8/fXXyns0fuB08/jjj9dPPCcxCfD6FUGA19eKAK+vVamYH374obpyFwsbuB++TZs26ROtUgpe2jUEeGetjQDvTGoCfHWlrk7uOCv61FNPKUN3zZo1sYXA/adYxerdu3fJM6fVKb27XL0c6AjwzhoYAV5f6vDVl61bt5YDDzxQWrVqpRKAcf3Xv/5V9WXor8aPHy9NmzbVTzwnMQnw+hVBgNfXigCvr1W5mFipx/HDHj16qEnE4BYMO6m7S8VLu4YA76yBEeCdSU2Ar67U1c39gw8+EKxswfhdvHixuvcUZ+NhHB9zzDGyzTbbVLeAVc7dy4GOAO+s1RHgzaTGfe9YBZsxY4ba0hoOmHA8+uij1T3wwf3wZqlXPzYBXr8OCPD6WhHg9bWqFBNHDd94441C+wXy0q4hwFdq2tb+ToC3JmWihOiFPpFsfKiuKeDlQEeAd9aMCfDJpMZqPCYcv/zyS5UArsTs1KlTIVfdwwoQ4PXbAwFeXysCvL5W5WIGt1y8+OKLMmXKFKETOzu6YmcDjnNuueWWdhKMpHLhhRfKBAJ8JtrGJUqAdyZ1bEYE+Orq7zR3OLVDB7ps2TJp0KCBtG/fXnmc32ijjZyWI4+ZEeAd18r9I2X8gD6CATeLsHTpUmUkNGrUKIvkjdMkwBtLVqcfIMDrVy8BXl8rAry+VuVivvnmm3LGGWdIly5dCukkM3g3L+0aArydj0AjFQK8hkgZRiHAZyhuXpLG6tW0adNk6tSpgqvlwgGQg4GqV69eGziLykv5XZTDy4GOK/AumpbKgwDvTOpEGcGJJ8664kw9zr3qBji6gjO95557TvWt7dq1k/79+wsAvdzZfAK8rsIiBHh9rQjw5bUq54U+eBJOMnGlLsLVV18tPXv21K+AnMX00q4hwDtrhQR4Z1LHZkSAr67+mecOp0+jR49WBiZW2zGjjLtNv/32W3nllVdk0aJF6oxpv3791F3xRXQIZUNELwc6AryNpqOVBgFeS6aqRPr8889l4sSJMmvWLDXRqQvw8+fPV46umjdvLgMGDFDwvmDBApXGHnvsIZdffnmN873oixHg9auaAK+vFQG+vFa698DDeebIkSOlT58+hb5W10u7hgCv32GkjEmATylgyscJ8CkFzPvjd999tzJOYWDirnecIQ0HzEhff/31gniXXHKJAnkfg5cDHQHeWVMnwDuT2igj3CePq6Luuece9ZwuwOO5M888U3BG/9prr5UtttiiJt+5c+eqvvbcc8+VE044IbY8BHj9aiLA62tFgC+v1ffff692yuDfUgFHCuvK0UIv7RoCvH6HkTImAT6lgCkfJ8CnFDDPj2Nl6ZxzzlFXoEyaNEk23XTT2OLCGB0zZozAccsVV1whzZo1y/NrZVI2Lwc6AnwmbSkuUQK8M6m1MkJfh91H6BexDR47k+bNm6cN8PCxcNZZZ6mV9lGjRtXKM1jlg48RTIo2btx4gzIR4LWqSUUiwOtrRYCvrNVLL70kW221lRc373hp1xDgK38ElmIQ4C0JmTAZAnxC4YrwWGBI7r777hsYmdHy48oUdPZF9riapk68HOgI8GmajNGzBHgjuTKPHPSNuE8eEA/HnmPHjtUG+HIFJMDbrT4CvL6eBPjyWgWLGjj2AgeqDRs21Be3gDG9tGsI8M5aKgHemdSxGRHgq6t/prkHgxVmm3G+vX79+rH5BVemYFWJK/BvZlonuok7uW6FAK9bHanjEeBTS2g1Adwzjzvm+/btK23atJGZM2daA/iXX35ZBg4cKMcff7w6R4sdUNHAFXj96iTA62tFgC+vlcmihr7q+Y1JgHdcNxnfrpN1X2iqFgHeVDG78QnwdvXMXWpPPvmkTJgwQbDCvvfee8cak2+88Yacdtpp6odn4AnwThpxxgMdr5FzUot1JhNbAI9J03Hjxsnf/vY3ueWWW6Rbt26xGhHg9ZtO1karmmDpP1mk/S76hbIVc/lrIjNHquNrNgIBvryKuEoXttDrr7+ufF9g8q4uBwK849rN2K7Jui80VYsAb6qY3fgEeLt6VjU1XH+Cc534Nwjr16+XO++8U1588UV1tdEBBxwg2223nQL5f/zjH+rc5/Tp06V3795y8sknK6/JPt4L7+VAxxV4Z98rV+CdSZ0oIxsAj34XV8rhBw7uBg0aFDthigIS4PWrKWujlQCvXxdFjwnndbgy8qKLLpK3335bDj/8cPnpT38qm2yySeyrYYs9/GMUdau9l3YNt9A7+0wJ8M6kjs2IAF9d/a3mrntFSqlMcb0cz8BzBd5qoyyVWMYz1VyBd1KLdSaTtAD/1VdfCVY/p06dqnYyDR06VBo0aFBSHwB8XEAfXOpvWYmNiYfVq1era/DyGFatWiWNGjVSnsGzCDhiVu0V+JUrVxq/GibeFy5cWOs5ABt83uBvDBsqYGojFd0mIsA7/goytmuynsw0VYsAb6qY3fgEeLt6VjU1bN988MEH5ZNPPklUDjh2wZlQeqFPJJ/Vh3gGPp2cBPh0+vn2dBqAxy0e8Db/6KOPyuDBg+XUU0+tuGIXQDpgKxpcA/y6desEkLztttvmsto/+OADBfAYn7IIm2++edUBHj4ZTAPg/bXXXtsA4PELAny8mqY2UtFtIgK86VeVMj4BPqWAfNxEAQK8iVqMW2cV8HKg4xZ6Z+2ZW+jtS41Vb0x0tWzZsiIwV8o9KcB/+OGH6sz7M888o+59P+aYY8quvAfl4Bb6SjXy779nverELfT6dVG0mMG97zgWiGt04xxKFu2dTMrrpV3DLfQmTSRVXK7Ap5Iv9cME+NQSMoG6oICXAx0B3lnTJcDrSW3iJdrm1ZdJAB6r1qNHj1b+ReAo9IgjjtD2H0KA12sPiEWA19eKTuxqaxX0Jx06dFDn3hs3bqwvZh2I6aVdQ4B31nIJ8M6kjs2IAF9d/Z3k/v7778tTTz0lS5YsUd5XS4X27dvL+PHjpUWLFk7KladMvBzoCPDOmiABPl7qYIUM/yLg+A+uXvvZz34mQ4YMKVk/OLeNKy9XrFhhxW+HKcDDOSjuj7/33ntl4sSJcuSRRxqt7hHg9T89Ary+VgR4AnxYAS/tGgK8foeRMiYBPqWAKR8nwKcUMO+Pv/DCC8ogXrNmTcWiFt1hS8UXLBPBy4GOAJ+myRg9S4CPlwvXZ+G6NVzplCQcd9xxaut6KS/Sumn+H3tnAiVFka3/K43smwgKAoKAcxTFjUVFUGGcEUWeDIgy4gOVRUEEbAZEkKXZF0XgIJuKCzKjIo4bDDKO6ENU/ooiboOgso0eBB8qooiA//PFTParbmq5WZUZWdXxxTl9WumbEVlfRGXEL+PGvckAfsuWLSavO1LC4aw7dvFw/rhXr17mbPZVV10Vd2evTp060rFjx7j3RoDX9gx34PVKiQmkiLmMZ+D/rRp34P+fCYq5aZNDwXkJ8H4eGRnZEuAzki/jiwnwGUuYvRXgjCjOZ7700ksmrVH79u3NgjNRwTkxRPplGrno+5RB7DLrAwaxy0w/m1fjHDnAePv27YKdbaR3wnPIRAdPUI499lhp3bq1AOBNELIMi1+A9+yTNduhQ4dC4C9uR4DXdxh34PVaEeCLakWAJ8Drvz0BWDKIXQAisgqtAgR4rVI5aOdNXthZHzFihOTl5eXgp7Bzy9yBt6NzYSshT3QEeMv9GVBzfs7AB9RkJNUQ4PWyE+D1WhHgCfCxCji5ruEOvP6BkaEld+AzFDDDywnwGQqYzZd///33MmjQIGnSpIkMHTo0m2818ntzcqKjC721cUcXep3U3pl45FAvyeksCfC68QArArxeKwJ8fIDHkZd0Sq4fK3RyXUOAT2eop3UNAT4t2QK7iAAfmJTZVxHOl86bN88ErkPAJaRRYYmvgJMTHQHe2teBAJ+e1IcPHxbkWfeC3BWvJVeP/RDg9eOBAK/XigBPgOcO/LMi16YXU0X/TUtgGbJnYdjPQr+fnwDvV7Fg7QnwweqZdbXt3r3bBLE75ZRT5LbbbpMTTzwx6+4xG26IAG+5F0Ke6OhCb7k/A2wO0P7CCy/IfffdZ3Zfk5Vc3SEjwOsHTNiLVuaB1/dFrlnyDDzPwFsdsyGva8J+FvrVigDvV7Fg7QnwweqZdbVhMfzUU0/J5MmTBamXSuJiOAjRCfBBqOijjpAnOgK8j77IMtOVK1fKkCFDTEC7unXrJg1Sl6upLwnw+kEX9qKVAK/vi1yzJMAT4K2O2ZDXNWE/C/1qRYD3q1iw9gT4YPXMutqeffZZGTlypFkMpyq5upuV6nNp/k6A16gUoE3IEx0BPsC+sliVlzlj/fr1cu+995rUbQawSlghwOs7NOxFKwFe3xe5ZkmAJ8BbHbMhr2vCfhb61YoA71exYO0J8MHqmVW1/fDDDzJs2DCTlglpms477zwnU8RpOoUAr1EpQJuQJzoCfIB9ZbEqb8HdokULE3izJMI75CTA6wdV2ItWAry+L3LNkgBPgLc6ZkNe14T9LPSrFQHer2LB2hPgg9Uzq2pzJSVTEKIT4INQ0UcdIU90BHgffZFFpt9++63069fPvGwsyZkzCPD6QRf2opUAr++LXLMkwBPgrY7ZkNc1YT8L/WpFgPerWLD2BPhg9cyq2rwdeASwK8mL4SBEJ8AHoaKPOkKe6AjwPvoii0wRs2P69OmyY8eOEp05gwCvH3RhL1oJ8Pq+yDVLLy0lslUgC09J9ehJ1C9OrmuYRs7a15QAb03quA0R4KPVP/TWlyxZIkuXLpW5c+fKSSedFHp7udqAkxMd08hZG65MI6eXevPmzTJw4EDp1KmT9OjRQ8qXL6+/OEcsCfD6jiLA67ViGjm9Vi5YOrmuIcBbG9oEeGtSE+CjlTqa1vfv3y+TJk2SDz/8UPr27WuCQpUrVy7uzeRqTuUglHVyoiPABzF0VHUQ4FUyCbyGli1bJu+++64gGn2ZMmWkUaNGUrp06bgVMAq9TtdkVgcOHDDp+ho0aJA3DN/wAAAgAElEQVR5ZSHUQIDXi0qA12vlgqWT6xoCvLWhTYC3JjUBPlqp7bfunf/auHGjqnFGof9v2bRpk0qrsI1wFhgL61q1aoXS1NixY6WAAB+KtvEqJcDrpHblmcUdeN14gBUBXq8VAV6vlQuWBHjLvRzy0cCwn4V+1SLA+1UsWHu60AerZ1bVBggsKCgw50k1JVd3szSfLZWNkxMdAT7VsAjs7wR4nZTemVX81pRc9RoiwGt69982YS9aeQZe3xe0zC0FnFzXcAfe2iAlwFuTOm5DBPho9WfrWaKAkxMdAd7a6CPAW5M6JxoiwOu7iQCv14o78HqtXLB0cl1DgLc2tAnw1qQmwEcrNVvPZgWcnOgI8NaGJAE+eKmxS797926pVq2alC1bNvgGQqyRAK8XlwCv14oAr9fKBUsn1zUEeGtDmwBvTWoCfLRSs/VsVsDJiY4Ab21IEuD1Uv/666/y5ptvysMPPyx79+496kIE5vz888/Nv+dq3A4CvH48EOD1WhHg9Vq5YOnkuoYAb21oE+CtSU2Aj1Zq+627EhAqCGWdnOgI8EEMHVUdBHiVTMZo3bp1MmDAAPn++++TXtSwYUO5+OKL5fbbb5dKlSrpG8gCSwK8vhMI8HqtCPB6rTxLb52E/1+wYIFUr17dfyVZeoWT6xoCvLXRSIC3JjUBPlqp7beeLIjdoUOH5LPPPpODBw8a99MOHTrIaaedJl26dMm5xXAQyjo50RHggxg6qjoI8CqZzPNo3Lhx8tprr8nUqVPlzDPPlOHDh0vt2rVlxIgRsm/fPnn77bdl2rRp0rFjR7ntttskLy9PV3kWWRHg9Z1BgNdrRYDXa0WA969VpldYya5DgM+0m9TXE+DVUoViyCB2ociaO5V+8803cv/998vmzZtlxowZUrNmzdy5+QDvlAAfoJiaqkJOt7J161aTgq9cuXKauwndhgCvkxgLvH79+kmTJk0MsAPO58+fb4B+3rx55rw7ykcffST9+/eXCRMmSJs2bXSVZ5EVAV7fGQR4vVYEeL1WBHj/WmV6BQE+MwXDfhb6vTsCvF/FgrUnwAerZ07WhofqoEGD5PzzzzeLZ5NWx7FCgLfc4QR4y4LnRnOeO2vLli1l6NCh5qZXrlxpduMfeOABady4sfm3w4cPy6RJk+Tnn3+W0aNHS5kyZXLjA/7nLgnw+u4Ke9HKNHL6viiJlnSht9erBPjMtA77Wej37gjwfhUL1p4AH6yeOVvb9OnT5eOPP5ZZs2ZJlSpVcvZzpHvjBPh0lUvzOgJ8msKV7Mu8HfjzzjuvEODfeecd6dmzpyxatMi8ZPQKnlnvvvtukZ35XFGHAK/vqbAXrQR4fV+UREsCvL1eJcBnpnXYz0K/d0eA96tYsPYE+GD1zMnaEPUZi2GcLS1pQVy0HUKA1yoVkB0BPiAhS1Y13hl4pIfDMwkvE7/44gvp06ePAHoB8ijeDvzGjRtz8plFgNeP27AXrQR4fV+UREsvVhA+25gxYwqP6ZSEz+rkuoZn4K0NXQK8NanjNkSAj1b/rGh906ZNMnDgQGnatKmMHz9eypcvnxX3ZfMmnJzoGMTO2hDjGXi91GvWrJFbb71VLrroIunbt69Au7vuusvE6Zg4caJJHbd69Wq5++675ZJLLsnJZxYBXj8eCPB6rXgGXq+VC5ZOrmsI8NaGNgHemtQE+Giltt96sij03t3gDKmXU/nee++V9u3b27/RLGjRyYmOAG9t5BHg9VJjdx0B6/ADQEfEeey0I05HbGq50qVLy5w5c6Rt27b6yrPEkgCv7wgCvF4rArxeKxcsnVzXEOCtDW0CvDWpCfDRSm2/dW0e+Bo1akh+fr506tQpJ1MyBaGskxMdAT6IoaOqgwCvkqnQ6MiRI/Lpp5+aXffLL79cjj32WFm7dq3gJSNidfzmN7+RO++80+zS52LQTQK8fjwQ4PVaEeD1Wrlg6eS6hgBvbWgT4K1JTYCPVmr7rWMRjB0r/E5USpUqZc6Z4rfLxcmJjgBvbcgT4K1JnRMNEeD13USA12tFgNdr5YKlk+saAry1oU2AtyY1AT5aqdl6Nivg5ERHgLc2JAnw1qTOiYYI8PpuIsDrtSLA67VywdLJdQ0B3trQJsBbk5oAH63UbD2bFXByoiPAWxuSBHh/UuP4z0svvWTic3z44Yfyyy+/xK2gXr16ORk5mgCvHw8EeL1WBHi9Vi5YOrmuIcBbG9oEeGtSE+CjlTr81jVB65LdRa4uhoNQ1smJjgAfxNBR1UGAV8lkjHDufcCAAbJ169aUFyEifS6mviTAp+zaQgMCvF4rArxeKxcsnVzXEOCtDW0CvDWpCfDRSh1+69qgdYnuJFcXw0Eo6+RER4APYuio6iDAq2Qy+d2R/33x4sXSpUsX6d69u9SsWTPhxbkaw4MArxsPsCLA67UiwOu1csHSyXUNAd7a0CbAW5OaAB+t1OG3rglaF3sX27Ztk0mTJpkUTWXKlDG7XjfeeKOULVs2/JvNshacnOgI8NZGIQFeJzW8iPr16yd16tTJyfzuuk8pQoDXKkWA1yslQoAvqhbS5H7wwQeC3+kUrIWaNm2as2siJ9c1BPh0hnpa1xDg05ItsIuO+fXXX38NrDZWlBMKYDJ74YUXZOrUqSZKfbNmzaSgoEBOPfXUnLj/MG7SyYmOAB/GUIpbJwFeJ7XnRdSyZUsZOnSo7qIctCLA6zuNO/B6rQjwRbVy3SvRyXUNAV7/wMjQkgCfoYAZXk6Az1DAXLt8+/btMmHCBHnttdfMrvuIESOkc+fOOfuGOSj9nZzoCPBBDZ+U9RDgU0pkDH766ScZNWqUVK1a1Tyb8vLydBfmmBUBXt9hBHi9VgT4olol2oHfsGGDLFq0yGxeXH311VKtWjVz4cGDB+Xll1+W559/Xho1aiR33HGHXHDBBTm7PnJyXUOA1z8wMrQkwGcoYIaXE+AzFDBXLsdE9swzzxiXeUxSmJTGjh0rp5xySq58hFDv08mJjgAf6piKrZwAr5d65cqVMnnyZOMOjLgcJbEQ4PW9SoDXa0WAT60V4B3ePcOHD5d27drJMcccU+QiOKWuXbvWwPvgwYNNHI5cLU6uawjw1oYrAd6a1HEbIsBHq7+V1hHVecyYMbJ+/XqpUqWK3HnnndKxY8ecfaschmhOTnQE+DCGUtw6CfA6qRHHY+/evfLQQw/J0qVLpVOnTtKqVSvjLRSv5OoZVQK8bjzAigCv14oAn1wrbGRg4wIFvxPF+0EwTWx2fPXVVzJt2jSpVKmSvhOyyNLJdQ0B3toIJMBbk5oAH63U9lvHZLVkyRK57777zK77ZZddZuD95JNPtn8zWd6ikxMdAd7aqCTA66T2e2Y1VzNnEOB144EAr9cJlgT45Hr5ibGBbBhYF+RimkpPBSfXNQR4fw+NDKwJ8BmIF8Cl3IEPQMRsrOKjjz6SiRMnml33GjVqSH5+vlx11VXcdU/QWU5OdAR4a19dArxO6h9++EGWLVsm3333neoCnJVHurlc2yEjwKu61xhxB16vFQE+uVYI2jto0CCpVatW0h34ffv2GRd7uNNzB14//lJZIsvIgQMHjP5hFHhVFBDgw5A2bp0EeGtSx22IAB+t/oG3/uOPP8pjjz0m999/P3fdfahLgPchVhCmT+XLmF6dCt0Zg6gyto6tW7eaRUK5cuWCrjqt+gjwacmWUxchLSdS4OG40vnnn5/03gnw+q4lwOu1IsAn1wpAPm/ePLM+uuuuu6Rr165HbWrAcxE2+Bk9ejTPwOuHX0pLAnxKiZIahP0s9Ht3BHi/igVrT4APVs9Ia8NbY7jI/+Mf/zD3ccUVV8gf/vAHKV26tOq+bJ0nxTlXBIl54IEHjIdAhQoV5PLLLy/M/xx7s5hwkccVxwAA2bDFudi+fftKzZo1j/pc+/fvl8WLF5ufPXv2SJMmTUwgmjZt2kipUqUS6kCAVw2R4IwI8MFpyZoiVwCeA+PGjZPnnnvOvEAlwAfXJWEvWk0Qs64zROqdHdxNa2va8b7I0nyz0xtEIcCnVnH37t3GIxFzft26daV169Zy/PHHmwu/+eYbE4UeawdEp8fLuIoVK6auNI4FYnmgnSuvvNK8KChe4CXZq1cvE/OjeIl3NCidtY2T6xruwKc1XtO5iACfjmrBXUOAD07LyGvye35UM2kE/aGwUEE0fLzZxsSGH6S2W7hwodSuXdu8GT/xxBMLm33jjTeMy9u5555rJsGvv/5aHnzwQTnppJMM1J9wwgmFtt4iGi8HsMOFh8uKFSvMDxbXSJdXPOKsd7GTEx1d6IMe3gnr4w58fGm8NE/4a9OmTY0RXtjh3zXF1kvHZPeCF6czZsyQP//5z8aMAK/pOb0NAV6vFQFepxUgHmfbn3zySeOpGFsQMPO2226THj16mA2DdMqhQ4dk7ty5Zj2DtL3xAH716tUyYMAAsyERu+ZBe5UrVzbXeEeD0l3bOLmuIcCnM2TTuoYAn5ZsgV1EgA9Myugr8nt+tPgd2zhPirfOt956q5mc+vfvX+gdsGbNGgPqvXv3NjvxAG1Mstg9B6SPHz++cDL79NNP5ZZbbjF1eLb4LIhajfRTs2bNMjvuKJhI8f+rVq0yLwnq168ft6OcnOgI8Na+tAT4+FJ7Lx3xVyyoUfDd3rhxo6pvogxi53kHTZkyRZDpAy8g8PKQAK/qOrURAV4tFYPY6aUylj/99JNs2bJFcDYeBVl68KxOlPVCUz1ePuIZMHPmTLP+SATwjz76qDzxxBPGExGeAMlKumsbJ9c1BHjNMA3EhgAfiIxpV0KAT1s6XuhXASx4sVOFXXW8nY5964yXD8OGDZPy5cub3XK4rb322msG8ufMmSNt27YtbA6TIkAd+Vy9enA9gs7APb940BnPVQ1vu2+44QYC/H9S6BQQ4P0O4bTtCfDxpfNeOuKvCEaHkitB7LyXD3C3BcTDk+juu+8mwKf9LYl/IQFeLyh34PVahWGJZ8DUqVPl1VdfNa75+B0P4LHrj3XOzp07Zfbs2ebFQaKSydqGAB9GLyepM+SjgWE/C/2qRYD3q1iw9gT4YPVkbUkUwFvugQMHSqNGjUwAmVRn8+fPn2/cUpET+tRTTy1Ss/dGetGiRXLOOeeYibBPnz5y6aWXmhcBsa7y3kIbDxu47sd7u+7kREeAt/Z9JcBbk9paQzi7ChdcvHhAPA48kwjwwcsf9qKVZ+CD77NcqRHnyuHR9/nnnwtAGd9lbCLgpRy+08ni5hT/jNjNHzlypMCbEM8BeA7eeOONcQHeWwth5z3RmsSrP5O1jZPrGu7AW/v6EeCtSR23IQJ8tPo71bo3Ed10001y5plnmt1zvKHGhFk8MF3sLjtc370gM55g2MVHPXBTQ7A+b5cdQWOuvfbaIrpiksaEigV3orfdTk50BHhr3z8CvDWpI2uIAB+O9AR4va7cgddpVTxbD67yjuPgBT+CAZ9++unmiF5eXp6qUgD8448/bgLynnzyybJu3Tpzjj7eDry3FmrRooVUr17dvPxDhPZmzZqZI4YXXnhh4SZEJmsbJ9c1BHjVeA3CiAAfhIrp10GAT187XulTAZw1wy75KaecIh9//LGB9osuusjAN6LGI4jdPffcIw0aNDBn0/A2e8eOHeZsLCa52FJ8ckw2WaaqC/U6OdER4H2O4PTNCfD+tPvyyy/llVdeMWfL8XxIVOrVq2ciRVerVs1fAyFYE+BDEJV54H2JSoBPLRde6BcUFJiMEVhrXHzxxSZw5uHDh81a49hjjzUAjyN88AL04umkrrmoRbI1yTvvvCM9e/Y0F3Ts2NFAP2L+4BmCtVFs0N1M1jZOrmsI8H6Hatr2BPi0pQvkQgJ8IDKyEo0CHsAjknzxqPBetHm4sP3pT3+SX375hQB/4IDJZR5GGTt2rPAMfBjKxq+TAK/XGgtWeNLAjTVViTKIXfF7I8Cn6q30/s4deL1uBPjUWi1ZskQmTZpUJA/89OnTzUt8b7MALxARfweegqlc3BO1mAy8//73v5s1EIL0xmbHwdrojjvuKMzMAy8AAnzqPvUszLqGAK8XLENLAnyGAmZ4OQE+QwF5uV4BD+DhXgbX9+OOO67wYkRuxcMXb5/hMo+gLlHswMf7NJjcAQo2C87IIdBNjRo1QmkWkflnrvtfkQv/vQtgvTyVL4OvaWsyD4RR/vWvfxntkGbMZkH09KFDh8ZtctOmTTZvJSfbgrfMqFGj5KWXXjIL2fbt20u5cuUSfhacUcWzws9Z1bCE8QvwAIbiBc8ZPG9sFjx78bKkTp06NptVt4V7g1tzskBf6sriGMIjLOo88F988YXvj4DnTLxsDS1btjQebSxHK+AFy0V6OGS2wfE9lOIAj4C7+Lf33ntP5s2bl5aHTzLwTtY3SC8HN3rcH44DBgHw8dorseuap1eLXDsjmuEf8rom7GdhItGSrWvwrMEzh8W+AgR4+5o726IH8MjpPnHixMLJ0xMEEwpytiOtClzbvEjzyc7Aw8UNEeo158SwUC0eod5r20lXM7rQW/sucgdeJ7UXcBIgO2LECPX5U13t4Vr5BXgsem6//fZwb0pR+4EDBwS73HjmZmPhDry+V7gDn1wr7/mC717si9biAB8P6vW98G/LdAEex4Z69eplXOtxj5msbZxc13AH3u9QTdueO/BpSxfIhQT4QGRkJRoFvvnmG+nbt6/JxZ4K4Bs3bmzOnyHKM4Ae/x9bEkWhb9eu3VE7oIxCf3Tv0IVeM2KDsyHA67SE5wm8Mpo0aZLQk0FXk30rAnw4mhPg9boS4JNr5T1fGjZsWOQFYXGAx3l4uNkjOj281dLx/kgF8DiLDw+A4t5DHrB369bNuNh7Ae/SWdsQ4PXfnUAsmUYuEBlZiU4BArxOJ1oFoICX+xQBY7CrHpsH3gs0h8kKLmuIOs888DwDn+6w27p1q4kfkMz9Ot2607mOAK9TDa6r+P5jEYvc6pUrV9ZdmAVWBPhwOoEAr9eVAJ9cK4A5YH3ZsmUGzFu1amUuKA7w2AUfMGCA8e7DLrg2En1s64kA3lsHrV27Nu7mxPLly00MEM+7kHng9eOfZ+D1WgVhyR34IFRMvw4CfPra8co0FMD5LkyMt9xyiwkS4+WC94LYwXUMf0NuXkRlxRto5FPFebBKlSqZFrG4xxmxP/7xjybNi5fz3duVx8TsRY5FOjqAAHKz4qUBdv/jFSffVNOFPo0RnN4lBHi9bvjeYwGLs8m33XZbkRd9+lrsWxLgw9GcAK/XlQCfWitv/YCjI7179zau6g8//LBs2LDBpLb97LPPTDacbdu2mTUDjvylU5LtwHuQjudb7Dpo165dZs2DXXnECUIuepR01zZOrmvoQp/OcE3rGgJ8WrIFdhEBPjApWZFGAQA1JklEe/XSpyC4FwJh4AzmfffdZ4DdKx7YIxrs9ddfL4jS+uCDD8pJJ510lC3eVCOyK14S4EUAHi44U4+f4lHvi9+rkxMdAV4zZAOxIcDrZcQu2VNPPWViYCBuRbLCKPR6XRNZ8gz8MZEHsYPnSRCFAJ9aRWiNFJWILp8o0wWCJmLT4Oqrry7cIEhdc1GLZADvrVUA8t46CC+qHnroIZNCFx4BnncAak13bePkuoYA73eopm1PgE9bukAuJMAHIiMr8aMAIB5RpgHiiDqPaOFdu3Y1eVFjI9OjTky269evl9mzZ5vfiB6L/PE4S++9nY5te9++ffLII4/IE088YSZnnKXFG23syCeLVO3kREeA9zNsM7IlwOvle/bZZ00GCjwnUpVsAvhU9xr79//+7/82kXsZxC61atyBT62RZ0GA12uF3e6nn35aXn75Zfn000/N8wZn4y+77DLB+fNMszKkOgOPl5OrVq2SRYsWmXUQztkjHzzWNsjUU7yks7Zxcl1DgNd/CTK0JMBnKGCGlxPgMxSQl5cMBZyc6Ajw1gYvAV4ntZfmCW6sCHR53nnnZUWKON3d660I8HqtCPB6rQjweq1csHRyXUOAtza0CfDWpI7bEAE+Wv2ttg7XVLzFPXLkSNx2symnslVhRMTJiY4Ab22YEeB1UidK86S7OnesCPD6viLA67UiwCfXCi8IEcAOR/B+97vfJTV+/PHHBUf4JkyYINWrV9d3QhZZOrmuIcBbG4EEeGtSE+CjlTqa1gHtL7zwgjkvjoVQspKr7qhBKOvkREeAD2LoqOogwKtkMmc9hw0bZgLYxeZp1l2dO1YEeH1fEeD1WhHgk2ulfUGIo3s4h/7222+beD0EeP0YTGb57bffCmJuIENMGIVR6MNQNXGdBHi7ehdvjTvw0eofeusrV66UIUOGmPNddevWPeqMeewN1KtXT8aMGSPVqlUL/b6yrQECvOUeCTlfKtPIWe7PAJtbsmSJibqMYJfYKSuJhQCv71UCvF4rAnxRrXDOHFlpML+jYB2E4zk4b167du2Ewnp2iJ0zbdq0wgw4+p7IDksn1zXcgbc2+Ajw1qSO2xABPlr9Q20d0UxHjRplgr/de++9Jh2Kl3It1IZzsHInJzruwFsbqdyB10u9f/9+mTRpknz44YcmoBOeW+XKlYtbQa4e+yHA68cDAV6vFQH+aK28tHHIYOOnILhu8Wjwfq7PBlsn1zUEeGtDjwBvTWoCfLRS22/dcxdr0aKFcUclvCfuAycnOgK8tS8lAV4ntffM2rhxo+qCXD32Q4BXda8xIsDrtSLAH60V3OER+we76t99953k5+dL8+bNpV+/fgmFxYvBypUrS15enl78LLR0cl1DgLc2Egnw1qQmwEcrtf3Wcd4IkxQiOZfk86RBKOvkREeAD2LoqOogwKtkEjyzCgoKZMeOHaoLcvXYDwFe1b0EeL1MxpIAn1wwP0HsfEqfleZOrmsI8NbGIgHemtQE+Giltt86AtjBBQyL4SlTppg3yizxFXByoiPAW/s6EOCtSZ0TDRHg9d3EHXi9VgR4vVYuWDq5riHAWxvaBHhrUhPgo5U6mtY3b94sAwcOlE6dOkmPHj2kfPny0dxIlrfq5ERHgLc2KgnwOqnh7oo0TyeeeKJcdNFFJTIHPJQgwOvGA6wI8HqtCPB6rRJZHjx40GTDwAYI1k84plOpUqXMK46gBifXNQR4ayONAG9NagJ8tFLbb91zF3v33XcF0ejLlCkjjRo1ktKlS8e9mVx1Rw1CWScnOgJ8EENHVQcBXiWTfP/99zJo0CBp2LChjBgxIufPoCb61AR43XggwOt1giUBPrVeAHPkeJ8zZ4553iQruRpjw/tMTq5rCPCpvwQBWRDgAxIyzWoYhT5N4XLhMlcCQgXRF05OdAT4IIaOqg4CvEomcwbehbgdBHjdeCDA63UiwOu08lLrIlBdgwYNBClHkVYOucm3b99eCPV/+MMfBGnkLrvsMilbtqyu8iyzcnJdQ4C3NgoJ8NakjtsQAT5a/UNt/ciRI2Yywm9NydWUTJrPlsrGyYmOAJ9qWAT2dwK8Tkq40C9cuFCeeeYZmT17tkC3klgI8PpepQu9XivuwCfXCnnhkVoXqeWwAw9ox/8jTeXo0aPl2GOPNUA/efJkqVatmowZM0YqVqyo74Ass3RyXUOAtzYKCfDWpCbARys1W89mBZyc6Ajw1oYkAV4nNRbY69evl4ceekjeeustOeOMMwRpMBPtgFWtWlW6dOmSc2dUCfC68QArArxeKwJ8cq3ipdZ99NFH5fnnnzcvDo8//nhTwbZt26R///7mp0OHDvoOyDJLJ9c1BHhro5AAb01qAny0UkfbOnbhP//8c7MoxiSGUqdOHTn77LPNeVPsvrtcnJzoCPDWhjwBXie1K8d+CPC68UCA1+sESwK8DuBbtmxZmFp39erVMnbsWHnwwQfl1FNPNRXAEwgZfPbs2SPjx4+nC72/YZjQGkekDhw4YDwfwijoxwICfBjSxq2TAG9NagJ8tFJH1/q//vUvmTRpkrz88stxb+KCCy6QiRMnSt26daO7yYhbJsBb7oCn8mVMr05m4RRGgRskFglwjcyGQoDX9QJ24D/44APBb03BznzTpk1zboFNgNf07r9tuAOv14oAn1wrL0jm6aefbgD+mGOOkQ0bNsjNN99sXOpbtWpVWAEAHuuCBQsWSPXq1fWdkEWWTq5rCPDWRiAB3prUBPhopY6m9d27d0t+fr6ZiJo1a2bSyWHnHQVg/+yzzxqXVbyRnjFjhtSsWTOaG424VScnOu7AWxt1BHhrUudEQwR4fTcR4PVaEeCTa4UI9ADz999/X2bOnGnSVe7cuVP69OkjHTt2NAE0AfV4gYiXy1u2bCHA64dfSkvuwKeUKKlB2M9Cv3dHgPerWLD2DGIXrJ5ZV9uSJUvM7ntBQYF07tz5KFd5uNYjYBSCtSBtU/fu3bPuM9i4IQK8DZVj2uAOvGXBc7O5/fv3y6effmqO/yAtJs67ly9f3ri24mVjrh79IcDrx2PYi1YAm3SdIVLvbP1NBWW5432RpfnGZTuIQoBPreJ7770nffv2lQoVKpidd6yLPA9FbHZgF/65554z4I5I9AhuhxS8uVicXNdwB97aUCXAW5M6bkME+Gj1D7V1LHiHDRtmFrlTp05NGE0Vi+Q777zTRGCFKz0mNteKkxMdd+CtDXPuwPuT+scff5THHntM7r//fjl48KC52MvJjMU0nldwg8WOWV5enr/Ks8CaAK/vBAK8XisCfGqt8LJkxYoVZoe9devWZs0Db8QBAwaYCPReqVGjhnn+nHPOOakrzVILJ9c1BHhro5EAb01qAny0Uttv3QsIFRuwJdFdlITzXpko7ORER4DPZMj4upYAr5cLLxThMYRdMORpvvjii825eLi/YlcMLxoB8K+99prMnz/f5GrOtUKA1/cYAV6vFQFer9W+ffvkyy+/lMaNG5uXgMgBD49FHCnEy0G41Z988sn6CrPQ0sl1DQHe2kgkwFuTmgAfrdT2W4ikiGoAACAASURBVMd5I+xQnXvuuYUBW+LdhRdxFa5l8+bNM/lPXStOTnQEeGvDnACvl9o79nPXXXdJ165dTYC64i8YsfBGiqczzzwzJ11cCfD68UCA12tFgNdr5YKlk+saAry1oU2AtyY1AT5aqe23jh0rnO16/fXXTYRVL0VK8TvZvHmzcR+DOxnOweeiS2qm6jo50RHgMx026usJ8DqpvGM/OMaD9E04745SHOBz/aUjAV43HmBFgNdrRYDXa+WCpZPrGgK8taFNgLcmNQE+Wqmjad0L2FK/fn0Tjb558+aFAVlwtvSdd94x0ee3bdtmIP/888+P5kYjbtXJiY4Ab23UEeB1Uic69hPviE8uH/shwOvGAwFerxMsCfCp9cLLv3Xr1snjjz8un332mQmQmah4cTeYRi61rhoLRqHXqJTYJuyXmX7vjgDvV7Fg7RnELlg9s642TFaIMo9IqocOHYp7f6VLl5Zx48aZaKwmIq+DhQBvudMZhd6y4LnRnJenuWHDhkW8gYrDuuddhMX3rFmzpEqVKrnxAf9zlwR4fXeFvWhlFHp9X5QEy5UrV8qQIUMSrodiPyMBPtgeJ8BnpmfYz0K/d0eA96tYsPYE+GD1zMraAPHIZ/roo4/KSy+9JFgko2DRe/nll0vPnj1NIBdX4R1aEOAtD10CvGXBc6M5L0/zsmXLDJgjpRNKcYD3jv20bdvWxPfItWM/BHj9eAx70UqA1/dFrlt6R3Q++eQTE30eHoe59uzw0wdOrmvoQu9niGRkS4DPSL6MLybAZywhKygJCjg50dGF3trQpQu9XuqPPvpIbr31Vjlw4ID07t1bOnbsKA8//LBs2LBB5s6da9xe77nnHnPsZ+HChSZIZ64VAry+xwjweq3oQp9cK++ITosWLZIG9tUrnt2WTq5rCPDWBiUB3prUcRsiwEerP1vPEgWcnOgI8NZGHwFeLzU8hl555RVz7GfPnj1xL0QueAS5u/rqq3PSc4gArx8PBHi9VgT45Fp5O/CnnHKKAfiSXpxc1xDgrQ1rArw1qQnw0UodfuuYnOB6itKlSxfzG///3XffqRqvWrWqua5SpUoq+5Jk5ORER4C3NoQJ8P6l3rVrlzz99NPy8ssvy6effmrOrOJs/GWXXSbdunWTOnXq+K80S64gwOs7ggCv14oAn1orpKl88cUXZebMmXLiiSemviCHLZxc1xDgrY1YArw1qQnw0UodfuueexhaWrBggWnwlltukY0bN6oaz/WALaoPmcDIyYmOAJ/JkPF1LQHel1wl3pgAr+9iArxeKwJ8aq32799v0ut+8cUXJn3uaaedlvCiUqVKmVhB+J2Lxcl1DQHe2lAlwFuTmgAfrdTht/7zzz/LBx98YBpq2rSp+Y3/x79rStmyZc11+O1acXKiI8BbG+YEeJ3UnhfRSSedJL/73e+SXoQ0UG+88YZMmDBBci3NEwFeNx5gRYDXa0WAT60VAH727NkmjVyizDxeLbm+qeHkuoYAn/pLEJAFAT4gIdOshmfg0xSuJF6GCNCIyJurb5sz6RMnJzoCfCZDxte1BHidXInywBe/GufkEZn+7bffNt5GBHidvvGsECwQkNygQYP0KwnxSgK8XlwCfHKt8NxA4MsZM2YI4mg0atRIkEY3UalXr56MGTNGqlWrpu+ELLJ0cl1DgLc2Agnw1qSO2xABPlr9Q20dOTcLCgrkjDPOMNGckxWcB1u7dm1OLoaDENHJiY4AH8TQUdVBgI8vE7yDkC4O3z8U7IghyjzcVmvXrp1QW8+uTZs2Mm3atJyL28EdeNXXxhgR4PVaEeCTa4UUuoMGDTLPmalTpwo8fUpycXJdQ4C3NqQJ8NakJsBHK7X91rW7Wdh5hxvqhx9+SIDftMl+R8VpES9fsDNWq1atUO5n7NixUkCAD0XbeJUS4BNL7aWN+/rrr331R40aNcwuvJcr3tfFERsT4PUdQIDXa0WAT66Vdk2kVzy7LQnwlvvnqXwZ06uTYH0VRgn7Wej3ngnwfhUL1p478MHqGWltAPHJkyfL4sWL07oP5FtGaqby5cundX0uX+TkREeAtzZkCfCJpYZb6759+8yuGDJm5OfnS/PmzaVfv34JL8Ixn8qVK0teXp61PgyyIQK8Xs2wF604NiZdZ4jUO1t/U0FZ7nhfZGm+4DsQRCHAJ1fxp59+klGjRskJJ5zAPPBBDDifdVjZmOAOvM9eSd+cAJ++dkFcSYAPQsUsqmPbtm3Sv39/2bJli/qucAbsggsukJEjR5o0TS4WArzlXg/5TfXWrVuN90K5cuUsf7D4zRHgdd3gJ4idrsbstCLA6/uFAK/XigCfWquVK1fKPffcYwLZNWnSJPUFOWzh5LqGAG9txBLgrUkdtyECfLT6h9q6a+5imYjp5ETHHfhMhoyvawnwvuQ6yhg7Zzgvn8spnWI/FAFePx4I8HqtCPDJtTpy5Ijs3btXHnroIVm6dKnA6/DCCy+UChUqxL0w1zPzOLmuIcDrHxgZWhLgMxQww8sJ8BkKmM2Xe2nlqlatKqeeemo232rk9+bkREeAtzbuCPD+pd6+fbuJGP3SSy8Jgk95KZ1wxAeg0r59e/NvuVgI8PpeI8DrtSLAJ9fK29TYuHGjSlSmkVPJpDaiC71aqriGYT8L/d4dAd6vYsHaE+CD1ZO15agCBHjLHUcXesuC505zOA/83HPPmbOqBw8eLLxxbzGNf7jlllsM1M+dO9ekgsq1QoDX91jYi1aegdf3Ra5bekd0EGtDU7D50aVLl5zLcuF9NifXNdyB1wztQGwI8IHImHYlBPi0pcu+C73JCXeGSQdl2bJlJjCUpuT6ZKX5jIlsnJzouAOfyZDxdS134PVyrVu3TgYMGGC8hoYOHWp22ZG3Gd9R5Hw/7rjjTMrLO+64Q2666SYT7M5AmM+yf/9+E/ATP3v27DHnYQcPHixITYcgeZqye/du4477wgsvmDrQzz179pSrrrpK4H6bqBDgNer+24YAr9eKO/B6rVywdHJdQ4C3NrQJ8NakjtsQAT5a/QNt3XMPQ6VY6KJgp8oVd7FMxHRyoiPAZzJkfF1LgNfJhR33cePGmZSW2F338jQjXZwH8NWrVzfn4ZGqBy8n08kDj5edaAcvAgDT6J8VK1aYH/x7586dU74UQNo7vERAwESvDrj7A+bx3EUwUQQIjVcI8LrxQIDX6wRLArw/vUq6tZPrGgK8tWFNgLcmNQE+WqnDb907846WmjZtahr84IMPzGJXU3I9YIvmMyaycXKiI8BnMmR8XUuA18mVKPBmcYBHbfH+TdeKmABWSLk5a9Yss+OOgjR2+P9Vq1aZs/f169dPWt38+fONXbw6lixZIosWLZJzzjmHAK/tlAR23IHXC0iAL6qV62siJ9c1BHj9AyNDSwJ8hgJmeDl34DMUkJeXDAWcnOgI8NYGLwFeJ7UNgMfu+/DhwwURqYvv3n/00UfSq1cv48J/ww03JLxpgAHO6H/xxRfG2wleAV7BEYAePXrIhAkTpGvXrgR4XdcntCLA6wUkwBfVynWvRCfXNQR4/QMjQ0sCfIYCZng5AT5DAXl5yVDAyYmOAG9t8BLgdVJ7YLxjxw6ZOXOmnHjiiebC4rvtCGCH8/GI2zF+/Pik582Lt7xz507p06ePXHrppTJs2LAirvLegh/9NXr0aClTpkzcG0egPZzLf/HFF+WBBx6Qxo0bF9otX75c8vPzBTv0bdu2JcDrup4An6FOuJwAX1RE1+MCObmuIcAH8CTRVUGA1+kUlhUBPixlI6jXb4TV4rfIIHb/LZs2bYqg545u0kq6FQK8tb4mwOulXrlypQwZMkQuueQSufvuu805+FiAr1ixosybN8/8AKI7dOigr1xEvF12QPa1115b5FoEtkObyBU9e/Zsk3c+UdmwYYPcdttt0rJlS7Ojf8IJJwj+beTIkVKzZk1zb8cffzwB3lfvHG3MHXi9gAR4vVYuWBLgLfdyyNl1wn4W+lWLAO9XsWDtCfDB6hlpbX5znBa/2VzPeZqJ+E5OdAT4TIaMr2sJ8Hq5ANGTJk2Sp59+2gSBa9iwoeDZhsjw2DX/n//5HxOZ/Oqrr5YxY8YIgN5PSebi/tNPPxkAhwdAcdf4eG18+umn5mUDfnvlD3/4g9x5550mWn6iwiB2+h4Le9HKNHL6vsh1S+9MPDYrkOUiWVmzZo2JIXT99ddLtWrVcvKjO7mu4Q68tbFKgLcmddyGCPDR6h9o6zjTCddS/PYKXD3h5vnII4/IddddJ1dccYVUrlzZ/Pnw4cPy2muvyf33328mKJwHRU5lbQqlQG8+4sqcnOgI8NZGHQHen9RYaCPQHHbZkZ4ttmBXHOfUcc68QoUK/ioWkaAAfvPmzTJo0CCTqx73U7duXXnzzTflscceMy8X7rrrroT5ownw+m4jwOu14g58cq0SxdiId1UmQTL1PRaupZPrGgJ8uIMqpnYCvDWpCfDRSh1N66tXr5aJEycad1DkOY5XsBBF0CYsOtPNqRzNpwuuVScnOgJ8cAMoRU0E+PSkxkvGXbt2yfbt280LR0By7dq1E55N17QSBMDDxR4u+F9++aXMmTOncDcPL0zhIYD0cn379jXp5OLlqAfAo8D9PracffbZJu+9zYKXJdD45JNPttmsui2k60OGFOyahlGMp0TXGSL1zg6j+uR17nhfZGm+ObLhtyxevPioSzCPocT7m9/6S4I9xvZzzz1nPHZQDhw4YNI81qlTR1q1apXwI8Lub3/7mzRo0MBkmUh2lCabdXJyXUOAtzYkCfDWpI7bEHfgo9U/1NbhigpXTgSCGjFihOTl5cVtD4tOvG3+5JNPcnqyykRMJyc6AnwmQ8bXtQR4X3KFaqw5A4+Ff7L88jjrfvPNNxtIv/XWW4vcL2KRIDgeoAy57OO50gPg8cwpDvCAdw/uQxUhpnJ81t27d5uXI9lYwgZ4vBCKGuC/+uor39ID0jdu3Bj3OgL8/8ny+uuvy8CBAwXrIT8Fx3fGjRsnnTt3jvsSzk9dUdk6ua4hwFsbbgR4a1IT4KOV2n7rrrmLZaKwkxMdAT6TIePrWgK8Ti68TMSu9ltvvWXOoQO2sfv6m9/8xvw0a9bMBIjLpHhR6Nu1a2ci2ccWbRT6VKniUrnf0oVe34N0oddrRRf6o7WC5w6eI/v27RO8XENwSXgjXnPNNQmFxWbHKaecYgJTxvOg0fdItJZOrmsI8NYGHQHemtQE+Giltt+6txOECWjKlCmFZ9+L3wncJwcPHmzcypCSqXz58vZvNuIWnZzoCPDWRh0BPrXUWGRj1xvwnqhgV+y3v/2t/OlPf0rb5TuIPPDeLj7O4Rc/duRFsgd4JtuBx+777bffnlqYkC3gLox7hbtwNhYCvL5XCPDJtUJ2l4KCAjnjjDOkd+/eemFz1NLJdQ0B3tpoJcBbk5oAH63U0bS+ZMkS4waGAHZYLBbfvQK8A+5XrVol9957r7Rv3z6aG424VScnOgK8tVFHgE8u9RtvvGECwiEIZ40aNeSyyy4zZ8Fr1aol2JVHlHcc8Xn11VcLbbDLnewca7IWESBv8uTJ5shQmzZtjOmhQ4fMsxDRpxcuXCj169dPWIX3EgDxQ2LPwOMC77MgsF2yM/AEeN3XjwCv0wlWBHi9Vi5YOrmuIcBbG9oEeGtSE+CjlTqa1rEbhDfOCOSCgpRMXtol/O3zzz83/458xvhJdE4+mru316qTEx0B3toAI8Anlvqzzz6T/v37G9d5xOrAmVO4zccrP/74o4lOf88995gdeOxwJwPtRK0CwPFiE0E+AdronxUrVpif4udet2zZIn369JFzzz3XBAT1PJS84J9IPYdUU9jV86LQt2jRQqZOnWpccOMVutDrv3oEeL1WBHi9VsUt8WxZu3at4Hl0wQUXmBeIuZ6Rx8l1DQE+/S+BzysJ8D4FC9icQewCFjQbq0OQIuywY1cpNl8x7hVnweA+j12oXJ+sMtHeyYmOAJ/JkPF1LQE+sVzz58+X++67z8Bxly5dUp45xY78smXLTL720aNHS/fu3X31hWeMM7FIr/nEE0+YVHWJnoWJAB71IDr+Aw88IK+88oqpA27o8HbCT7L89AR4fZcR4PVaEeBTa4UXbgsWLDAvDLG5gRdycK1HwF94+HgFZ+TxQjHZ9zh1a9FaOLmuIcBbG3QEeGtSx22IAB+t/tZbx84T8hajlClTJmGeYus3FnGDTk50BHhro44AH19qLKZHjRol2M3GC0ZkzNAUHP1BBHjoirgdiXbsNXVFYUOA16tOgNdrRYBPrdXKlStlyJAhAi8ZpNdFirjly5ebtJBNmzaVnj17mlSQzz//vAl416FDh9SVZqmFk+saAry10UiAtyY1AT5aqdl6Nivg5ERHgLc2JAnw8aX2or7DDd5PAE24u2IHHnA3b948qVatmrW+DKIhArxeRQK8XisCfHKtsHmBIzJwk585c6Z5Yej9G47PPPTQQ+aoDLxzhg8fbnbfc/EFoaeCk+saArz+gZGhJQE+QwEzvJw78BkKmAuXI43KP//5T+Myhp0uBGuKV6pWrWpcWCtVqpQLHyvQe3RyoiPABzqGklVGgA8W4L2d+23bthl32OrVq1vryyAaIsDrVSTA67UiwCfXCq7yyBpx3nnnFaaQ9Lx54MWDl4HHH3+8qSRVKkh9r0Rn6eS6hgBvbcAR4K1JHbchAny0+ofe+u7du82b5Ndffz1lWwjakouL4ZQfTGHg5ERHgFeMjGBMCPAE+FgFCPD67xUBXq8VAT65Vp7HDzJADB061BivW7dObr75ZunWrZs58+4F8iXA68ed1hIvUJC2EtlFwihjx46VAgJ8GNLGrZMAb01qAny0UttvHcGe8EYZqZIA5127djW53hMVvIHGGbBcO08ahLIE+CBU9FHHU/kyplcnwYQbRtm6datZJJQrVy6M6n3XSYAnwBPgfX9tzAUEeL1uBPjkWiEG0LBhw6R27doG1hG411sjYZ3kpdFFhh4EtTv22GNNcM0KFSroOyGLLJ1c1xDgrY1AArw1qQnw0Uptv3XkVEZuZUxSyPGea+dEbSrm5ETHHXhrQ4wAT4AnwKf3dSPA63UjwCfXytvUePjhh00GCwSwmzRpkrkIQTQRiwPn3xcvXiz333+/ydCDFJK5Wpxc1xDgrQ1XArw1qQnw0Uptv/V47mL27yI3WnRyoiPAWxucBPjkAA+PCeR1P+aYY1R9goU4UrghbVsuHvuhC72qm40RAV6vFQE+tVY4VoiI85jzUUqXLm1AvXfv3gbesenxxhtvCNzsEYW+Zs2aqSvNUgsn1zUEeGujkQBvTWoCfLRS22/dcxfDIhfnvbSLY/t3Gn2LTk50BHhrA48AnxzgN27cmFZf5GrcDgK8vrsJ8HqtCPA6rZDF4uWXX5adO3caUEdQO3gqIiI9XOlr1Kgh1113Xc66znsqOLmuIcDrvgQBWBHgAxAxgyoYxC4D8XLh0iVLlsif//xnmTt3rnEPY4mvgJMTHQHe2teBAB9f6iNHjgiO+uB3OgWLbrjB4ncuFQK8vrcI8HqtCPB6rVywdHJdQ4C3NrQJ8NakjtsQAT5a/UNvHcFYcMbrww8/NOlTmjVrVhhltXjjuboYDkJEJyc6AnwQQ0dVBwFeJZMzRgR4fVcT4PVaEeD1Wrlg6eS6hgBvbWgT4K1JTYCPVmr7rXtn4LXuqbnqjhqEsk5OdAT4IIaOqg4CvEomZ4wI8PquJsDrtSLAF9UKxwiXLVsmlSpVko4dO0qZMmVUYv70008yatQo2bZtW07G2PA+pJPrGgK8aowHYUSAD0LF9OvgDnz62mX9lci5WVBQIDt27FDda7169WTMmDFORqt3cqIjwKu+F0EYEeCDULHk1EGA1/clAV6vFQG+qFbeJgaOD44fP17Kly9faJDsbwR4/ZjzY8k88H7UOto27Geh37sjwPtVLFh7AnywerK2HFWAAG+545gH3rLgbC6bFCDA63sj7EWrCe7adYZIvbP1NxWU5Y73RZbmC7IqBFEI8AT4WAWcXNdwBz6IR4mqDgK8SqbQjAjwoUnLinNJAScnOu7AWxui3IG3JnVONESA13cTAV6vFQGeAE+Af1bk2hn6L02QliFvTIT9LPQrBQHer2LB2hPgg9Uza2vz0qasWrXK5NVFadiwobRu3Vratm0rlStXztp7t3FjBHgbKse0EfJEh7zitWrVknLlyln+YPGbI8BnRTdkzU0Q4PVdEfailTvw+r7INUu60P8/wbNm06ZNWdF1dKHPrBvCfhb6vTsCvF/FgrUnwAerZ1bW9s4778hdd90l27dvj3t/J510kkyfPl2aN2+elfdv46YI8DZUJsBbVpnNZakCBHh9x4S9aCXA6/si1ywJ8AR4q2M25I2JsJ+FfrUiwPtVLFh7AnywemZdbZ999pn0799fvvzyS/Mm9uqrr5aaNWua+9y9e7c899xzsnjxYgHEI1d8o0aNsu4z2LghArwNlQnwllVmc1mqAAFe3zFhL1oJ8Pq+yDVLAjwB3uqYJcBbldv1xgjwJXgEIDDOvHnz5OGHH5ZZs2ZJq1at4n7aN954QwYNGiQ33XSTyRVvFjSOFQK85Q4PeaKjC73l/mRzvhQgwOvlIsDrteIZ+KJaEeAJ8PpvTwCWIa9rwn4W+lWAO/B+FQvWngAfrJ5ZVdv3339vwBxngceOHStly5aNe38///yz+ft3330n06ZNMzlTXSsEeMs9HvJER4C33J9szpcCBHi9XGEvWrkDr++LXLMkwBPgrY7ZkNc1YT8L/WpFgPerWLD2BPhg9cyq2rzJq2XLljJ06NCk94Yz8IDYBQsWSPXq1bPqc9i4GQK8DZVj2gh5oiPAW+5PNudLAQK8Xq6wF60EeH1f5JqltwaqXbu2DB8+vEhQU2xY5OfnS7169Y7624EDB2TKlCny1Vdf5fSayMl1DdPIWfuaEuCtSR23IQJ8tPqH2rq3A49o8yNGjJC8vLy47R0+fFgmTZokn3/+uXG1r1KlSqj3FVs53PyXLl1qXP0feOABady4cZG28fcPPvhA7rvvPvOCoUKFCtKpUyfp27dv4Vn+2Av2799vzvTjZ8+ePdKkSRMZPHiwtGnTRkqVKpXwczk50TGNnLVxzij01qTOiYYI8PpuIsDrtaILfVGtPIDfuHGjXsQYy7POOittgEfE9SFDhsgVV1wh11xzzVHte2sbrLneeuutlGsbZBLCuuaxxx5Tr22cXNcQ4NMa6+lcRIBPR7XgriHAB6dl1tWECWLGjBnyxBNPqM7Ad+vWzbyRtnkG/tNPP5VbbrnFaBcP4L3z+eeee6507dpVvv76a3nwwQdN0D1A/QknnFCo+w8//CDjxo2TtWvXmoB9eLisWLHC/ODfO3funPCzOTnREeCtfWcJ8PGlxvEdvKDD8R68bEv0ktFaR1lqiACvF5oAr9eKAF9UK0B0QUGB7NixQy9ijCV258eMGSPVqlXzdT02Re6//37zM3HixLgAX3xtgw2HhQsXSt26dc26zQs2jIaxMYHP4Xdt4+S6hgDva6xmYkyAz0S9zK8lwGeuYVbX4EWhB9xi0Yi3wV7O93379snf/vY381YX597nzJkjp556qrXPg3saNWqUAWwAeXGAR5R87J4D0sePH194Nt+DfgB9bNA97ORPnjzZvKzAjjvKoUOHzP+vWrXKTI7169eP+/mcnOgI8NbGOgE+vtTJzqha65wIGiLA60UnwOu1IsDrtQrLEi8lsabCBgPWH/EAPnZtM2HCBKlYsaK5nc2bNxvvwuJrm6efftp4Sc6ePVtat25tbPGSYObMmUnXNk6uawjwYQ3to+olwFuTOm5DBPho9bfSOt704gw83vDGKzVq1DB54BNFqQ/jJuEd8Mwzz5jUdRdeeKF5s1wc4F977TWTAg8vFtq2bVt4G5gUAeobNmww15944omClwE443bkyJGjAvF99NFH0qtXLxkwYIDccMMNBHgRE7SwgAAfxtCOWycBngAfqwABXv/VI8DrtSLA67UKw3L79u0ydepUefXVV+Xiiy+WV155JS7Ar1mzRm699daj1jbeccbYtQ123++8886Ea5vevXubtU337t2P+kgE+DB6OUmdIcf2CftZ6FctArxfxYK1J8AHq2fW1obd9n/84x+yfPly2bt3r7nP4447Tjp06CC//e1vC3flbX0AvGnGpAOwhss+QLw4wM+fP1/+/Oc/y0MPPXSUZ4C3275o0SI555xzZOfOndKnTx+59NJLZdiwYUVc5b1dPjxsRo8eLWXKlOFER4C3NdRNOwR4AjwBPr2vXNiLVgaxS69feFVRBX766SfjUYiNB/yG52DPnj3jAjzWNn/5y1/MccDiXo/ebnvxtQ02MbARE3vEMdXahgBveZQS4C0L7nZzBHi3+z+ST4+JDue58FIBkV5Xrlx5FMDH7rLD9f34448vcq/wKkDeeriQ4ViAt8uOM/zXXnttEVu8wb777rvNiwu4oMUL0ufkRMcdeGvjnwBPgCfAp/d1I8DrdeMOfFGt4Jm3bNkykyI3iFK1alXp0qVL3FS7WNc8/vjjcvnll8vJJ58s69atkx49ehwF8LG77MnWNjj61759e7O2wS77HXfccdTaBoHtRo4cKTjrHy8AsZPrGrrQBzHUVXVwB14lU2hGBPjQpI2+YpyzwoM93rn2559/Xn755Rf5/e9/b333/dlnnzVBWhB5/owzzjBR6IvvwGMyxMSE4DPxUtt5kyPOj+G8WPH/j1U/VV2wdXKiI8Bb+5IS4JMDfLw0T5rOQWYJvJBLlmFCU49tG7rQ6xUnwOu1IsAX1SrTKPTFlfcTlT4RwHs79du2bUu6tvHOzieqB/eWqi4n1zUEeP0DI0NLAnyGAmZ4OQE+QwGz8XIEUVmyZIkJonL11Vcf5TaOv8PF67nnnhOc9XE3dwAAIABJREFUf8fZcbjS21gEY9JC4Ln/+q//MtHn4Q5GgD96FOHFC3LR1qpVK5QhxjPwociasFICfHKAjyLNk90RULQ1ArxefQK8XisCfFGtEBMH6XTxO4ji54UhAT6idQ0BPoihrqqDAK+SKTQjAnxo0kZTcWz6Epz1xhlzRDVF/nSvwOa9996Tv/71r4KdeExuqdKsBfFp8OIAb5Wxq44deJzBR8kmgMe5/OIFi23bBS5/AHgE6Auj4OjC1P/5SuTCnmFUn7rOp/Llzu7tzcujMAqCCeEMYrly5cKoPmGdANH333//qL8jEOOmTZus3ksuNObtkG3dutW4nfpNYZlumqeotSHA63uAAK/XigCv1ypsy2wCeKfWNUtWilw7I+zujV9/yOsapFFGylUc5bBZkq1rkHGhZcuWNm+Hbf1HAQJ8CRsKAHMAO3IqA5aRUzRZQTC5u+66S3bt2iUIrAKX9rAKUtbh7DvOap1//vmFzcQDeO0ZeNwzgrtozsDjBcK0adPinl/zXM3iPYiw2IbrnM2CXQMAfGye+yDbR+yAqAF+8DVtTXTdMAqCGiKPLiY7mwUTHSa04gXjiwB/dE8wjdztNodn3LbwnAEkN2jQIPJ7iXcDBHh9txDg9VqFbZnpGfjYtU2qM/CJ1jZOrmsiBvgw1zVRAnyidQ0BPuwnSeL6CfDRaR94y9hZRzq4l1566aiI7skaA/wipUmnTp0EQeD87oJpPoh3Dh1R8JOV2HzwmMCefPLJuJ8lURT6du3amUitsSVVpFbYOnlWjGfgNUM3EBu60MeXkQBPgE/1BSPAp1Lo//5OgNdrFbZlsrPrydY2iaLQp7O2cXJdQxf6sId2Yf10obcmddyGCPDR6h9o69i1HTRokDRs2FBGjBgheXl5qvrx9hZnouG2nWiHWlVREiPsqH/88ccm8nzx8vrrrxt3/iFDhhg3WngPVK5c2aRjYR54noFPZ+zBJRvxA2y70Ce6VwI8AT5WAbrQ67/VBHi9VgT4olrZjEJfvJeSATzzwIe4riHA6x8YGVoS4DMUMMPLCfAZCphNl3u7WXADL74Lneo+sXOPt7XxIr6nujbTv8dzoUediKI/ePBg40Y+fvz4Qtd3z2Pgj3/8owmI53kMeLvycNFv06aNuS28OMB5b0yYSNlSv379uLfr5Jtq7sBnOnTV1xPgCfAEePXXpYghAV6vGwG+qFbZGIW++NoGmXQqVqxobjzR2sbblUca3NatWxtbeFxOnjw56drGyXUNAV7/wMjQkgCfoYAZXk6Az1DAbLockcsBtOedd16JAHhoi3zv8Co488wz5frrrxecAXrwwQcFrvaIsh97Rhxv2xGMb/Xq1SZ4Hx4uK1asMD+pgvQ5OdER4K19fQnwBHgCfHpfNwK8XjcCfFGtsjEKvXeH3toG8XW6desme/bsMZsMiFuEIL+I4eKV/fv3m/hBftc2Tq5rCPD6B0aGlgT4DAXM8HICfIYCZtPlXnq4H3/8UaZOnVr4VjfVPWJyQDAxuBtjp7t8+fKpLgn074l24NHIr7/+KuvXrxe8ecZvRNPHWX0E6oud4Lwbgov+I488Ik888YSZEOGOj1187MgnS5Pn5ERHgA90HCerjAAfvNR4NnhHJWw/szL9NHSh1ytIgNdrRYDXaxW2ZTIXeltrGyfXNQT4sId2Yf0EeGtSx22IAB+t/oG37rlaIW1Vq1atVPXjDPrAgQMNFCOYnYvFyYmOAG9tqBPgU0sNl1Bkw0DAS3jYJINyHK+ZN2+efPjhhyZ7RvXq1VM3kEUWBHh9ZxDg9VoR4PVauWDp5LqGAG9taBPgrUlNgI9Wajutf/nllybw2y+//GLcsPAFS1aQ2gqR57Fr/8ADD0jjxo3t3GiWteLkREeAtzYKCfCJpcZO+tq1a42L6Pbt241hmTJl5LbbbpOePXsWAXl4Gb344ovm2QYPG7ifRhG3I9OBQ4DXK0iA12tFgNdr5YKlk+saAry1oU2AtyY1AT5aqe217p2tQn5fnK268sorpVGjRiayOxbLiFb/xRdfCHbrn3/+ecE5sVRnxO3dfTQtOTnREeCtDTYCfGKp33vvPeP9g+dSjRo1zG76559/bgJQ4uUi/oZAlZs3b5YxY8aYozQozZo1k+HDh0vTpk1DSX0Z5uAgwOvVJcDrtSLA67VywdLJdQ0B3trQJsBbk5oAH63U9loHpL/yyisyevRos0uVrGDBDHhHjtEw8r/b+9SZteTkREeAz2zQ+LiaAB9fLLjNT5o0ycSswA58586dTawKeBIhLgc8g+bOnStbtmyRYcOGmecZnlkA+6uuukrKli3roxeKmiL2x+LFi82Pn3gZsbXAI2DVqlWyaNEikyYT99a1a1fjOXDcccclvDcCvL7bCPB6rQjweq1csHRyXUOAtza0CfDWpCbARyu1/dYR0O25554zu+xIT4IdLRS4pyLVXMeOHeX3v/+9CQznenFyoiPAWxv2BPj4UiNzBMAc0F488Ka3Mz9gwAATmBJQf91118ntt98eN4Cln870MlbAdR8w7SdjhdcOnqd4uQAXftRx0UUXGe8AZMm47LLLTEBQeD3FKwR4fW8R4PVaEeD1Wrlg6eS6hgBvbWgT4K1JTYCPVuroW0dwqLy8PAPwLEUVcHKiI8Bb+xoQ4ONL7eVpxgvFoUOHFjFCQDu4z//zn/80O9tjx46V3/72t0mzSWg7FJkvkEN51qxZJkMFCoAc/48ddaRzql+/ftLqkNIJKS7h1g/PAXgwwfsJdY8aNcqc0+/QoQMBXtspCewI8HoBCfB6rVywdHJdQ4C3NrQJ8NakJsBHKzVbz2YFnJzoCPDWhiQB3j/Ae3APgLv//vtNwLogCnbfcXYesT+mTZsmlSpVKqwWnkq9evUS7PrfcMMNCZvDy9CRI0fKwYMHZcqUKUXq8F48XHzxxXLHHXfEfeHAHXh9TxLg9VoR4PVauWDp5LqGAG9taBPgrUlNgI9WaraezQo4OdER4K0NSQJ8+gAPcB8xYoTxHgqi7Ny5U/r06SOXXnqpcd+Pjf3hvTRAfyGGSCJvJa8OBAnFeXe/hQCvV4wAr9eKAK/XygVLJ9c1BHhrQ5sAb01qAny0UrP1bFbAyYmOAG9tSBLg0wf4eO71mXSct8uOQHjXXnttkaoQ2O7uu++WvXv3yuzZs6VKlSpxm9qwYYPcfPPNMmfOHPN35KLH+fdq1aqZ8/D4qVixYsLbJMDre5AAr9eKAK/XygVLJ9c1BHhrQ5sAb01qAny0UrP1bFbAyYmOAG9tSBLgswfg161bJz169JAJEyaYiPGxxXON37FjR9L88l4d2MV///335cYbb5QzzjhD3nzzTXnsscfkkksuMUHskBIvXiHA6796BHi9VgR4vVYuWDq5riHAWxvaBHhrUhPgo5WarWezAk5OdAR4a0OSAF8yAR479Ah816pVK/MBEcTumWeeMe73d911V8Jz9AR4/VePAK/XigCv18oFSyfXNQR4a0ObAG9NagJ8tFKz9WxWwMmJjgBvbUgS4JMDPFLE1a5du4gRosJ/9tlnxo29+N88w3r16pko8HBd15Ygd+ARfR7R8WPz0cP9fvDgwcaFvniQPO8eAfB45hQvOO8/ffp07UcJxA657Pfs2SN16tQJpL6gK8G9IRZBouMMmbZ3yimniHSdIVLv7Eyr8n/9jvdFlubLF1984ftaZG3YuHHjUdfhyMnixYt918cLSp4CTq5rCPDWBjIB3prUBPhopWbr2ayAkxMdAd7akCTAJwf4eCCi6RwAL/KwJ3JVj1eH5gw8oDYRfKNO7yVA7969j0p/p3HDB8CjIKd9PIjXfPagbA4cOCCInJ8qbV5Q7fmtB/eGFyR+XtL4aaN8+fKRAzzGjN8S7zuDcYm5jADvV82Sae/kuoYAb20wE+CtSU2Aj1Zqtp7NCjg50RHgrQ1JAnx8qZHK7fvvvzcp3dIppUqVMjuz+K0tXgT5du3aHQXf2ij0mzdvNunmOnbsmDbAY6c0HsBrP0dQdgB4uKk3aNAgqCoDrYcu9Ho56UKv18oFSyfXNQR4a0ObAG9NagJ8tFKz9WxWwMmJjgBvbUgS4K1JnbKhIPLA46XDwIEDpUKFCkft1H/zzTfSr18/qVu3rkycOFHMDm+xwjPwKbup0IAAr9eKAK/XygVLJ9c1BHhrQ5sAb01qAny0UrP1bFbAyYmOAG9tSBLgw5H68OHDJnBc6dKlfTWwdOlSmTx5sglA16ZNG3MtztxPmTJF1qxZIwsXLkzqUo424aY8depUGTdunOAsPPLJe0HsCgoKzN+uuOKKuPdFgNd3FwFerxUBXq+VC5ZOrmsI8NaGNgHemtQE+GilZuvZrICTEx0B3tqQJMDrpAaQv/POO/Lss8+as7xwd0fBbjZczjt16iTNmzeXvLw88++wW7VqlYHlypUr6xoREezCA7xXr15tXOHRPytWrDA/sUCOCrds2SJ9+vSRc889t8iOulcHrkFauhYtWsjbb79t0shdeeWVJhJ9pUqVCPDqXolvSIDXC0iA12vlgqWT6xoCvLWhTYC3JjUBPlqpw2/dO0+K86BYzGJHiEWngJMTHQFeNzgCsCLApxYR58oRUX79+vVJjZs1aybY4UYZMGCAcWXv0KFD6gaKWezbt08eeeQReeKJJ0wU9iZNmpjo8diRjz1TnwjgUR2Cj+F6/GzdutWcI+/WrZv5iec6790Cd+D13UWA12tFgNdr5YKlk+saAry1oU2AtyY1AT5aqcNv3QvAhGjC48ePT7qADP9ucqsFJyc6Ary1QUqATy414B0wDggGoHfv3t3seJcrV85ciEBr7733nixZssQAfo0aNczfTjvtNOP27mf33VqnJ2mIAK/vBQK8XisCvF4rFyydXNcQ4K0NbQK8NakJ8NFKHX7rBPj0NXZyoiPApz9gfF5JgE8s2LfffitDhgwxOa1HjRolV111VcKo8vAyevHFF80LSgSQw1l1aJtrhQCv7zECvF4rArxeKxcsnVzXEOCtDW0CvDWpCfDRSh1+6wT49DV2cqIjwKc/YHxeSYBPLNjy5cslPz/fnC/v0qVLyqM/mzZtEuRf//rrr2XGjBlpuc/77L7AzQnwekkJ8HqtCPB6rVywdHJdQ4C3NrQJ8NakJsBHK3X4rRPg09fYyYmOAJ/+gPF5JQE+vmAHDx40QeN27NhhIsJXq1YtpbLz5883O+84Y962bVsTLK5MmTIpr8smAwK8vjcI8HqtCPB6rVywdHJdQ4C3NrQJ8NakJsBHK3X4rRPg09fYyYmOAJ/+gPF5JQE+vmDIpz5o0CA5/fTTZejQoSl33xH5fdiwYbJr1y45+eSTBe73AP8qVar47JFozQnwev0J8HqtCPB6rVywdHJdQ4C3NrQJ8NakJsBHK3X4rXsAj7Ok6ZSzzjpLFixYINWrV0/n8py+xsmJjgBvbcwS4ONL7T2zkCIOAK8p2LXftm2bifyOZ10uPrMI8Jqe/rcNAV6vFQFer5ULlk6uawjw1oY2Ad6a1AT4aKUOv3UCfPoaOznREeDTHzA+ryTAxxcMO+j9+vUzEec1O/BeLb/++qtMnz7dRKafN2+eyvXeZ5eFak6A18tLgNdrRYDXa+WCpZPrGgK8taFNgLcmNQE+WqnDb50u9Olr7ORER4BPf8D4vJIAH1+wdM7AoyaAP1zv69WrxzPwPsdicXOk6AMkI4d9NhYCvL5XCPB6rVywdHJdQ4C3NrQJ8NakJsBHK3X4rRPg09fYyYmOAJ/+gPF5JQE+sWCIQo9z7Qhm17lz55Tn4LH7/swzzxhwnzZtGqPQ+xyLBPiiChxzzDEiXWeI1Ds7QyXTuHzH+yJL8wVjOohCgA9CxZJTh5PrGgK8tQFMgLcmNQE+WqnDb50An77GTk50BPj0B4zPKwnwiQWLzQM/ZcoUadeuXUKIRx74f/zjHzJixAhBzI57770359znoQRd6PVfIO7A67UiwOu1csHSyXUNAd7a0CbAW5OaAB+t1OG3ToBPX2MnJzoCfPoDxueVBPjkgm3evFkGDBggO3fulEsvvVSuv/56Oe2006Rs2bLmwp9++kk+/PBD+ctf/iKvvfaacfeeM2eOnHrqqT57IjvMCfD6fiDA67UiwOu1csHSyXUNAd7a0CbAW5OaAB+t1OG3ToBPX2MnJzoCfPoDxueVBPjUggHix4wZI+vXr09q3KxZMykoKMhZeOcOfOqxEGtBgNfrRYDXa+WCpZPrGgK8taFNgLcmNQE+WqnDbx3upcirXKpUKalcuXLKs6TF7wg5lsuXLy95eXnh32yWteDkREeAtzYKCfA6qQ8fPizvvPOOSRGH7+SePXvMhTVq1BCkmuvWrZs0b948559R3IHXjQdYEeD1WhHg9Vq5YOnkuoYAb21oE+CtSU2Aj1Zq+61jMXzo0KFCN9REd/Dzzz/Liy++aH5wppR54O33VfEWcS4Y0aFr1aoVys2MHTtWCgjwoWgbr1ICvDWpc6IhAry+mwjweq0I8HqtXLAkwFvu5afyZUyvToL1VRgl7Geh33smwPtVLFj7Y34NKvxpsPfF2jJQYPv27XLPPfeYYE8A+N/85jfypz/9Sdq0aWN2572Crv/ggw8EgaPgtoqgUAsWLCDAZ6B9UJcS4DNTcuvWreblR7ly5TKrKKCrCfABCVlCqiHA6zsy7EUro9Dr+4KWuaUAAd5yfxHgLQvudnME+BLW/5999pn0799fADCxpXTp0jJx4kTp1KmT+ee9e/cK3tY/+eSTBvLhopqfn2/+Thf66AcFAT6zPiDAZ6ZfVFcjLzw8T2KPAOFF45YtW+T55583vy+66CK58sorc/pFIwFeP8II8HqtuAOv18oFSwK85V4mwFsW3O3mCPAlqP+x0J0xY4YsXLhQevXqJX379jUL4ffee09GjhxpdiRnzZolCHaHvMvYfQfYX3fdddKvXz+pWbNmCVLD30dxcqKjC72/QZKBNXfgk4uHKPOPPfaYPPjgg9KiRQuT371SpUomP/Zzzz0no0aNEsC9V/DCcfr06dKqVasMeiW6Swnweu0J8HqtCPB6rVywdHJdwzPw1oY2XeitSR23IQJ8tPoH2vqPP/5oQB2ADlCvVq1aYf2rV6820I6zOQ888IB88skngmjOw4cPl6ZNm/oOeBfojWdBZU5OdAR4ayOPAJ9YasA7osr/9a9/NS8UkUYO3kJ4fmHHvU+fPvL111+bl5IdOnSQt99+W+bNm2f+PnfuXKlfv761fgyqIQK8XkkCvF4rArxeKxcsnVzXEOCtDW0CvDWpCfDRSh1+614aOURrHjp0aJEGkV8ZC+Fdu3YJgtbddtttcuONN0qFChXCv7EcaMHJiY4Ab21kEuATS71mzRq59dZb5ZJLLpG7775bTjrpJGOM3XeAOl5Gwpto8ODBhcd7Vq5cKUOGDJERI0ZI9+7drfVjUA0R4PVKEuD1WhHg9Vq5YOnkuoYAb21oE+CtSU2Aj1bq8FtPBvDe33BGfurUqXLZZZc5v+se2yNOTnQE+PC/lP9pgQAfX2pkypg0aZKsWrXKuM9DJ68gJeagQYPk/fffl0WLFsk555xT+LdvvvnGHPupU6eO2a3PtReRBHj9V48Ar9eKAK/XygVLJ9c1BHhrQ5sAb01qAny0UoffugbgGzdubNzoy5YtG/4N5VALTk50BHhrI5QAH19qD9LLly9feO7ds9y8ebP07t1bTjzxRLMTf/zxxxdWArd7nIvftm1bTmbOIMDrv3oEeL1WBHi9Vi5YOrmuIcBbG9oEeGtSE+CjlTr81jUAH8+9Pvw7y/4WnJzoCPDWBiYBPr7U3jML59jHjx8vAHmvwE0eO/A33HCDcZWPzY5BgA9u6CLqPyC5QYMGwVUaYE0EeL2YBHi9Vi5YOrmuIcBbG9oEeGtSE+CjlTr81gnw6Wvs5ERHgE9/wPi8kgAfXzCkS/Rc4WMBPjajBlzkr7nmmiIV/PDDDyYoJ0AeZ+SrVKnis0eiNecOvF5/ArxeKwK8XisXLJ1c1xDgrQ1tArw1qQnw0UodfusE+PQ1dnKiI8CnP2B8XkmAjy8YAmrCFX7Tpk0m/SXc5VEA9th9//TTT83Z+DPOOKNIBV50euSEHz16tJQpU8Znj0RrToDX60+A12tFgNdr5YKlk+saAry1oU2AtyY1AT5aqcNv3QN4uJoWz48MN8kXXnjBBH1KlDu5atWq0qVLF5N/2bXi5ERHgLc2zAnwiaVevny55Ofnm8wY+ClVqpQ888wzBszbtm1rgm5WrFixsAIEvps5c6YB/ni789Y6NYOGCPB68Qjweq0I8HqtXLB0cl1DgLc2tAnw1qQmwEcrdfitewC/cePGtBo766yzcjIgVFoftthFTk50BPggho6qDgJ8YpkQUR4A/9Zbb0ndunVNRPnPP//c/IZ7vPfC8ciRI7J9+3YTkX7ZsmUmKj1AvmbNmqo+yCYjAry+Nwjweq0I8HqtXLB0cl1DgLc2tAnw1qQmwEcrdfitwx31gw8+MHne0ymITN+0aVMnI9Q7OdER4NP5mqR1DQE+uWy7du2SKVOmmHRyhw4dklq1asnw4cOlffv2hekuvfPy7777rskVP336dGnevHla/RH1RQR4fQ8Q4PVaEeD1Wrlg6eS6hgBvbWgT4K1JTYCPVmq2ns0KODnREeCtDUkCvE5qBKcDwFeuXLlI1HlcjReTc+bMkRo1akjHjh2levXqukqz0IoAr+8UArxeKwK8XisXLJ1c1xDgrQ1tArw1qQnw0UrN1rNZAScnOgK8tSFJgLcmdU40RIDXdxMBXq8VAV6vlQuWTq5rCPDWhjYB3prUBPhopY6m9d27d8vatWvljTfeMOdKURo2bGjOlSKCc+z50ddff12Qexk5l3H+1KXi5ERHgLc2xAnw1qTOiYYI8PpuIsDrtSLA67VywdLJdQ0B3trQJsBbk5oAH63Udlvfu3evYDJ/8sknjUtqvFK6dGm57rrr5Pbbbzc2CCT1u9/9TrC4POaYY+zecMStOTnREeCtjToCvDWpc6IhAry+mwjweq0I8HqtXLB0cl1DgLc2tAnw1qQmwEcrtb3WsesOGMfDu0qVKua86IUXXli4q/7jjz/Km2++adLKff/99yZwHVLI4d8R1dnLxWzvjqNvycmJjgBvbeAR4K1JnRMNEeD13USA12tFgNdr5YKlk+saAry1oU2AtyY1AT5aqe20/tNPP0lBQYGB8xtvvNHkVU7kDg9gv//+++WRRx45KmWTnbvNnlacnOgI8NYGIAHemtQ50RABXt9NBHi9VgR4vVYuWDq5riHAWxvaBHhrUhPgo5XaTutr1qyRW2+9VW655RYD73l5eUkb3rZtm/Tt21d27twp8+fPlzZt2ti50SxrxcmJjgBvbRQS4K1JnRMNEeD13USA12tFgNdr5YKlk+saAry1oU2AtyY1AT5aqcNv/fDhwzJp0iRZv369zJ071+RKTlWWLFlirgHod+3a1QSwSwX9qerMxb87OdER4K0NVQK8NalzoiECvL6bCPB6rQjweq1csHRyXUOAtza0CfDWpCbARyt1+K0jh/KwYcOkdu3aKhCHu/2oUaNk8+bNUqdOHXOD06ZNk0qVKoV/s1nWgpMTHQHe2igkwFuTOicaIsDru4kAr9eKAK/XygVLJ9c1BHhrQ5sAb01qAny0Uoff+v/+7/8a1/mWLVvK0KFDUzZ45MgR+fLLL+Xdd981Ae82bdokCxYskOrVq6e8tqQZODnREeCtDWMCvDWpc6IhAry+mwjweq0I8HqtXLB0cl1DgLc2tAnw1qQmwEcrdfit+wX42DuaPn26gXgC/KbwO0rRwrfffisHDhyQWrVqKaz9m4wdO1YKCPD+hUvzCgJ8msKFeNn+/ftl8eLF5mfPnj3SpEkTGTx4sIkDUqpUKd8tIxXnrFmz5K233kr5HCXA6+UlwOu1IsDrtXLBkgBvuZefypcxvToJ1ldhlLCfhX7vmQDvV7Fg7Y/59ddffw22StYWlQI///yzcYmHK70fV3jP9R6u8+PHj5eyZctG9REia9fJiY4Ab228EeCtSa1qCM+8cePGydq1awUwjf5ZsWKF+cG/d+7cWY455hhVXZ4RAogOGjRIGjVqRID3pVxy47AXraafu84QqXd2gHetrGrH+yJL8yWoZRgBXqm7I2ZOrmu4A29tdBPgrUkdtyECfLT6B946gtLde++9Mnv2bGndurWq/tdff10GDhwoQ4YMke7du6uuKWlGTk50BHhrw5gAb01qVUNLly6VyZMnmx1zL/OGt4O+atUqWbhwodSvX19VF4x27dpldu9xHOmss84iwKuVS21IgE+tkWdBgNdr5YKlk+saAry1oU2AtyY1AT5aqe20jjPt/fv3FwSoA8TjC5as4Nw74L18+fLqyPV2PondVpyc6Ajw1gYZAd6a1Ckbwu778OHDBTFAinsqffTRR9KrVy8ZMGCA3HDDDSnrggHAH1k/3nzzTRM/5OuvvybAq5TTGRHgdTrBigCv18oFSyfXNQR4a0ObAG9NagJ8tFLba/2NN94wrpxlypSRm266STp27CgnnHBCoUsoFq7YMVq2bJlZaJYrV87sRLVq1creTWZZS05OdAR4a6OQAG9N6pQN7dy5U/r06SOXXnqpydoR6yrvxRFBf40ePdo8Q1MVPG/vvPNOk44T5981sUR4Bj6Vqv/3dwK8XisCvF4rFyydXNcQ4K0NbQK8NakJ8NFKba91nKd75ZVXzAIUwZm8UqNGDfOfxf8NZz7btWvn+8ynvU8UfktOTnQE+PAH1n9aIMBbkzplQ94ue35+vlx77bVF7BHY7u6775a9e/caD6YqVaokre+bb74R1HPqqaeaXf377ruPAJ+yB/wZEOD1ehHg9Vq5YOnkuoYAb21oE+CtSU2Aj1Zq+61jNwm77I8us4mmAAAgAElEQVQ//rhgERRbEN0cLqJdunRxMm1c8d5wcqIjwFv7UhLgrUmdsqF169ZJjx49ZMKECdK1a9ci9jh6NHLkSNmxY0dKN3i4zs+bN09efvll8/ukk04SbTYP7sCn7KZCAwK8XisCvF4rFyydXNcQ4K0NbQK8NakJ8NFKHW3rOPd58OBBcxNwC0XEeZb/U8DJiY4Ab+0rQIC3JnXKhoIC+Pfee0/69esnY8aMkSuuuMK0S4BPKb9vAwK8XjICvF4rFyydXNcQ4K0NbQK8NakJ8NFKzdazWQEnJzoCvLUhSYC3JnXKhoIAeLjYw3W+Xr16ZsfeS73pB+Bxoy1btixyv2effbaJYm+zIP0oYqKcfPLJNptVt4WggNC3atWq6mv8GB533HGRp5HDePJbFi9efNQlmMdQ4v3Nb/20z30FnFzXEOCtDVwCvDWpCfDRSp09re/bt0/eeecd2b59u5x77rlyxhlnSF5eXvbcYAR34uRER4C3NtII8NakTtmQ5gw8oLZ4hHqvYsQYQfDPv/71ryb6PPK+e8UPwOOZUxzgAe9wr7dZ8Fl3794tdevWtdmsuq2wAb527dqRA/xXX32l1sMzBKRv3Lgx7nUEeN9ylsgLnFzXEOCtjWUCvDWpCfDRSm2vdUSZX7t2rTmXeeKJJ8rEiROlQoUK5gYA7kOHDhWkm/NKs2bNzHnQhg0b2rvJLGvJyYmOAG9tFBLgrUmdsiEvCj0Cd+JZGFs0Ueg9m0Tw5NWXLB88z8Cn7KZCA7rQ67WiC71eKxcsnVzXEOCtDW0CvDWpCfDRSm2n9cOHDxtwxw+CLMUuIr0c8Z988om0bt1aLr/8coE76cqVK6V58+YyY8YMOf744+3caJa14uRER4C3NgoJ8NakTtlQpnngsWP9wQcfCH4XL08//bR8/PHHxr0ez9KmTZsWutfH2gYN8G3btk35uZMZHDhwwKQTTbdccsklMnbs2HQvT3odAV4vKwFer5ULlk6uawjw1oY2Ad6a1AT4aKW20zoCK/Xt29fkfR8xYoRccMEFhe7xS5YsEaSMu/rqq03gpYoVKwrcQeFuh116AHyHDh3s3GiWteLkREeAtzYKCfDWpFY1tHTpUpk8ebLMmjVL2rRpY67BC88pU6bImjVrZOHChVK/fn1VXbFGflzo4T5/++23+24j3gUml/2FPQKpy3clO96XSxsfJ6tXr/Z9qeYCArxGpX/bEOD1Wrlg6eS6hgBvbWgT4K1JTYCPVurwWweMA8IB6g899JA53+4V7DoNGzZMXnvtNVm0aJGcf/75hX9DACNAP76M48ePj7tjFP7dR9uCkxMdAd7aoCPAW5Na1RCeh3iZCejs1auXefatWLHC/ODfO3fuLAaKRWTLli3Sp08f8zzFi87y5csnbCNSgO86Q6Te2arPH6jRm4/KpWW3E+DTEXXH+yJL882L9CAKAT4IFUtOHU6uawjw1gYwAd6a1AT4aKUOv3UP0pHLGDtLVapUKWz0iy++MItQ7Lpjdwln470C+1GjRsm2bdtS5j4O/1NE04KTEx0B3tpgI8Bbk1rdEIJ5PvLII/LEE0/Inj17pEmTJjJ48GCzI1+qVKnCegjwKSQlwKvH3FGGBPj0teOVKRVwcl1DgE85LoIyIMAHpWR69Rzza1CvftNrn1cFqIAXXAmun9hJj90pwk7TrbfeKl27dpXRo0ebXPAE+P8T38mJjgAf4LcveVUEeGtS50RDQZ+BN94C3IFPq+8j1Y4An1af8SKdAk6uawjwusERgBUBPgARM6iCAJ+BeNl2aTKAnz9/vtx3333mXHzPnj2L3PqPP/5ochnjrCGC31WrVi3bPlro9+PkREeAD31ceQ0Q4K1JnRMNEeD13cQz8Hqt6EKv18oFSyfXNQR4a0ObAG9N6rgNEeCj1T/Q1j1XeOR3B4h7EeU91/q33nrLnH8/55xzirTrpVVCxGSegd8UaJ+kW9m3334riAxdq1atdKtIeh0iRhcQ4EPRNl6lBHhrUudEQwR4fTcR4PVaEeD1WrlgSYC33MtP5cuYXp1yNiOHX7UI8H4VC9aeAB+snpHXhgB2kyZNKhKI6fXXX5eBAwealEY4Gx+7wx4bhT7e7nwYH+irr74yLxIQMApnT2vUqCEdO3Y0waRq1qxZpEncH1I24b7xAgL57Dt16mSC7hW3xYXwJkBU/cceeyzpudbin8vJiY4AH8bwjlsnAd6a1DnREAFe300EeL1WBHi9VlFbfvTRR2bNs3fv3qNuJTb9r/fH/fv3m7UNfpLF7IitzMl1DXfgrQ1tArw1qeM2RICPVv/AW0cguv79+wt24ZHn/bjjjjOgjB1dRFAG/HoFO/bLly+XqVOnmrRzc+fOTSt1kp8PsXnzZhkwYIDAKwCLWLxUAKBjUsKLhTlz5sgpp5xSWOUbb7whgwYNMhGgcX4fExeC8NWtW9dE3I+FeExwBQUFsnbtWlN3ssjSBHjuwPsZt5naEuAzVbBkXU+A1/cnAV6vFQFer1XUlohLhLUQ1mSxQYVxX5UrVzbrnUqVKpnb9LJm+F3bEOAt9zJ34C0L7nZzBPgS2P8bN26Uu+66y6Q/QildurT069fP/OTl5Zl/887LwxYB7eA6j/zwXuqkMGQ5ePCgyb386quvGgg/9dRTC5vB22gE2UMe+qFDh5r73L17t4kKjZcLEyZMMBH0UfASADvwmODwmbx7fvrpp433wezZs6V169bG9vDhwzJz5kxZtWpV0tzOTk503IEPY5jHrZMAb03qnGiIAK/vJgK8XisCvF6rqC0fffRRkwHjgQceMBsSycrSpUvN2gmeiMiSgXLo0CHz/8nWNk6ua7gDb21ocwfemtRxGyLAR6t/aK0DXP/5z38KUiU1atToKHdz7L6PGTPGnLO+5ZZbTAqlMOEdHxReAMhFj/R2xaPkx0tlt2bNGgP12JVv27ZtoVb4bAD1DRs2GK8BvL3G7vudd94pR44ckWnTphW+ucZFeDnQu3dv87a7e/fucTV3cqIjwIf2/SteMQHemtQ50RABXt9NBHi9VgR4vVZRWmIzY9y4cYL4Q9hwiE35W/y+sPs+fPjwhGsbuOFjbXPDDTcc9ZGcXNcQ4K0NbQK8NakJ8NFKzdaTKRAP4BE5/y9/+Ys8+OCDRXbrUY+32+4F5fMC8QH0sYMf+zLC8zbAw6Z4Cj3vnpyc6Ajw1r6UBHhrUudEQwR4fTcR4PVaEeD1WkVp+f3335u4RNh5T7Qm8e7PW9tceumlZgPEz9rGyXUNAd7a0CbAW5OaAB+t1Gw9mQI4uw+3eC8SPtz6vV12uNt7EfW9OnA2/qabbjIuZO3bty/cZb/jjjvk2muvLdKUlyYPHgCwj/e228mJjgBv7UtJgLcmdU40RIDXdxMBXq8VAV6vVZSWHpS3aNFCqlevLnCRx/qkWbNmxuvwwgsvLAR1L9hdfn7+UWsbeB7efffdJhBevJ18J9c1BHhrQ5sAb01qAny0UrP1RAp459Sxm37vvfcaII+3Ix97/bp166RHjx4mMN8111wjxf8/1jZVXbB1cqIjwFv7UhLgrUmdEw0R4PXdRIDXa0WA12sVpeU777wjPXv2NLeADDwIOIyYPwD5jz/+uEgWIW9tgzhAiPtTfG0zcuRI2bFjhyxYsMC8DIgtTq5rCPDWhjYB3prUBPhopWbr8RTAmfVnnnnGnMcHiCOVXdmyZQnwzAOf0Rdm69atUqtWLSlXrlxG9QR1MQE+KCVLRj0EeH0/EuD1WhHg9VpFafn3v//dQDqC9Hbu3Llwt/3rr78WeBEiixA8D08//fTCzQkCfOoeGzt2rBQQ4FMLFZAFAT4gIdOshkHs0hSOl2WuAHbeEYUVrvKIPg+I9yLNp9o1D2sHPt6nmj59uiAvq82CM3IIdFOjRo1QmsVRgpnr/lfkwn/vAlgvT+XL4GvamhSBYZR//etfRju8DLJZkNUBMRjilU2bNtm8FbaVxQoQ4PWdQ4DXa0WA12uVrZZILwc3egT6xXHAIHbgnVrXPL1a5NoZ0XRvyOsapFHG8dJkQQ/D+ODJ1jVIAd2yZcswmmWdKRQgwHOIRKLAzz//bN4wI1Ad0tch7R1yn3olNtJ8sjPwuB6B67xI88nOwKPN4hHqvfY8VzM8jIoX2/CO9r/77juTIaB4ftigOmvKlClSELEL/Z3d2wvemIdREFMB2kWxA4/JrngBsBHgw+jp3KyTAK/vNwK8XisCvF6rbLVEmlxElodrPV4Ga87AJ1rbOLmuiXgHPsx1za5du8ymRLVq1awP30TrGgK89a4obJAAH532zraMwCvIzf7YY48VpncrX778UXoAzp988kmTJ7Vx48ZF/p4oCn27du2O2gFlFPqjh5pxNYsY4Mf06hQawNOF3tnHS058cAK8vpsI8HqtCPB6raK2xDoI655SpUoVuRUP2Lt162Zc7L2Ad+msbXgG3nIvP5UvYa5rwn4W+lWLLvR+FQvWngAfrJ6sLYUCmLTgMv/ss88aNzFEnk/k5sw88AfMOe4wCgE+DFUT18kz8Hb1zvbWCPD6Hgp70WrScnWdIVLvbP1NBWW5432Rpfny66+/BlIjAT4QGUOtxMsBv3bt2ribE8uXLxdEnPe8C5kHXt8dPAOv1yoISwJ8ECqmXwcBPn3teKVPBbBIgbsNIsffdttt5icvLy9hLYjKijfQJ5xwgiCAi3c+Hm+oAf9//OMfpV+/foUBYLxdeaRTad26takXrviTJ08WvAyAK379+vXjtufkm2ruwPscwembE+DT164kXkmA1/cqAV6vFQFer1WUlh6kYw3Uv39/KV26tLkduEhjzYNdeXgp1qxZ0/w7otNjHYPYNW3atDH/dujQIcFRuGRrGyfXNRG70HMHPspvllttE+Dd6u9IPy0CiwG44RKGc+/HHXfcUfdTtWpV6dKli1SqVMn8DfneEegM59DhUoYgHgDxunXryowZMwonONhid7+goEAQBAZnyABNK1asMD+I+Bob7bV4w05OdAR4a98HArw1qXOiIQK8vpsI8HqtCPB6raK0xK461iQAeS+NHMb5Qw89ZDLwIHBuq1atCm/Rs/e7tnFyXUOAtza0uQNvTeq4DRHgo9Xfqda9aKrJPjRAPTafKXbt169fL9hVx+8KFSpIp06djOu993Y6tr59+/bJI488YqLbA/abNGli3mjjrXXxs2ax1zk50RHgrX3/CPDWpM6Jhgjw+m4iwOu1IsDrtYraEoHnVq1aJYsWLTK53xFZHPngsbY5+eT/396ZgG1VlH18JBdQQpRMUhAX0Cs0lUrcQtw+I8E0BHfQQNMUFVHABdnEEHc0JU1coFKBzzQVly9FJDFEVDQst0RFS8VdUJLwu/5j5+l512fOc86Z5yy/c13vlfHOmbnnN/Pe5/zPzNz3Fg3Mq+bdppDvNQh4b1MbAe8NNQK+tqhpPc0ECvmgQ8B7m5IIeG+oM9EQAt59mBDw7qwQ8O6silCykO81CHhvUxsB7w01Ar62qGk9zQQK+aBDwHubkgh4b6gz0RAC3n2YEPDurBDw7qyKULKQ7zUIeG9TGwHvDTUCvraoaT3NBAr5oEPAe5uSCHhvqDPREALefZgQ8O6sEPDurIpQspDvNQh4b1MbAe8NNQK+tqhpPc0ECvmgQ8B7m5IIeG+oM9EQAt59mBDw7qwQ8O6silCykO81CHhvUxsB7w01Ar62qGk9zQQK+aBDwHubkgh4b6gz0RAC3n2YEPDurBDw7qyKULKQ7zUIeG9TGwHvDTUCvraoaT3NBAr5oEPAe5uSCHhvqDPREALefZgQ8O6sEPDurIpQspDvNQh4b1MbAe8NNQK+tqhpPc0ECvmgQ8B7m5IIeG+oM9EQAt59mBDw7qwQ8O6silCykO81CHhvUxsB7w01Ar62qGk9zQQK+aBDwHubkgh4b6gz0RAC3n2YEPDurBDw7qyKULKQ7zUIeG9TGwHvDTUCvraoaT3NBAr5oEPAe5uSCHhvqDPREALefZgQ8O6sEPDurIpQspDvNQh4b1MbAe8NNQK+tqhpPc0ECvmgQ8B7m5IIeG+oM9EQAt59mBDw7qwQ8O6silCykO81CHhvUxsB7w01Ar62qGk9zQQK+aBDwHubkgh4b6gz0RAC3n2YEPDurBDw7qyKULKQ7zUIeG9TGwHvDTUCvraoaT3NBAr5oEPAe5uSCHhvqDPREALefZgQ8O6sEPDurIpQspDvNQh4b1MbAe8NNQK+tqhpPc0ECvmgQ8B7m5IIeG+oM9EQAt59mBDw7qwQ8O6silCykO81CHhvUxsB7w01Ar62qGk9zQQK+aBDwHubkgh4b6gz0RAC3n2YEPDurBDw7qyKULKQ7zUIeG9TGwHvDTUCvraoaT3NBAr5oEPAe5uSCHhvqDPREALefZgQ8O6sEPDurIpQspDvNQh4b1MbAe8NNQK+tqhpPc0ECvmgQ8B7m5IIeG+oM9EQAt59mBDw7qwQ8O6silCykO81CHhvUxsB7w01Ar62qGk9zQQK+aBDwHubkgh4b6gz0RAC3n2YEPDurBDw7qyKULKQ7zUIeG9TGwHvDTUCvraoaT3NBAr5oEPAe5uSCHhvqDPREALefZgQ8O6sEPDurIpQspDvNQh4b1MbAe8NNQK+tqhpPc0ECvmgQ8B7m5IIeG+oM9EQAt59mBDw7qwQ8O6silCykO81CHhvUxsB7w01Ar62qGk9zQQK+aBDwHubkgh4b6gz0RAC3n2YEPDurBDw7qyKULKQ7zUIeG9TGwHvDTUCvraoaT3NBAr5oEPAe5uSCHhvqJ0bWrFihZk+fbr9Wb58uenatasZOnSo6dGjh2nRooVTPS+99JKZMmWKmTdvnvn4449Nhw4dTP/+/Y0E+gYbbNBkHQh4J7y2EALenRUC3p1VEUoW8r0GAe9taiPgvaFGwNcWNa2nmUAhH3QIeG9TEgHvDbVTQ59++qkZP368eeyxx6zY1vjMnj3b/ujf+/bta9Zaa61m65o/f745/fTTzYYbbmgGDx5sxfvjjz9upk2bZnbbbTczadIk065du0brQMA7DRMC3h2TLYmADwks58UL+V6DgPc2qxHw3lAj4GuLmtbTTKCQDzoEvLcpiYD3htqpoZkzZ5qJEyeayZMn2xV3XatXr7b//8EHHzTXX3+96dSpU5N1ffLJJ+aMM84wWsW/8sorzaabbloqO2fOHDNkyBBzzjnnmGOOOQYB7zQiTRdiBd4dIALenVURShbyvQYB721qI+C9oUbA1xY1raeZQCEfdAh4b1MSAe8NdcWGtPp+9tlnmzVr1piLL77YtG7dunTPkiVL7Gq6BHhT4luFly5das4880y70j58+PA6bb7//vvmxBNPNB07djQXXnihadWqVQObWIGvOEylAgh4d1YIeHdWRShZyPcaBLy3qY2A94YaAV9b1LSeZgKFfNAh4L1NSQS8N9QVG1q2bJk54YQTzN57721GjBhRZ6t8IL41XqNHjzbrrrtuxfrqF0DAh0bW7A0IeHeeCHh3VkUoWcj3GgS8t6mNgPeGGgFfW9S0nmYChXzQIeC9TUkEvDfUFRsKVtmHDRtmDjvssDrltSV+1KhR5oMPPjBXXXWVadOmTcX66hdYtGiR/UBw9NFHG7XR2Fl6VuDdsSLg3Vkh4N1ZFaFkId9rEPDepjYC3htqBHxtUdN6mgkU8kGHgPc2JRHw3lBXbGjBggVm4MCBZsKECTZifPn12WefmfPOO8+88cYb5rrrrjMbb7xxxfrKC2h7/vnnn2/+9Kc/2XP03bp1a/R+BLw7VgS8OysEvDurIpQs5HsNAt7b1EbAe0ONgK8talpPM4FCPugQ8N6mJALeG+qKDSUl4FetWmVTyulHAe50Dr6pSPYI+IrDVCqAgHdnhYB3Z1WEkoV8r0HAe5vaCHhvqBHwtUVN62kmUMgHHQLe25REwHtDXbGhJAS8Vu4lnqZOnWpOOeUUc/LJJ5u11167SVsk4Bu7dtxxR5vWLuz1rW99y5j+lxvTcaewt0Yv//gtZrcvXzS///3vo9fVSA3vvPOOadmyZVXHGVwMqim7NxYbM3OY+cc//uFiap0y06dPN88++2ydf9NzrHv37ka/44JAId9rEPDeJj4C3htqBHxtUdN6mgkU8kGHgPc2JRHw3lBXbMjlDLxW0+tHqG+qYqWUU7T5u+++25x00knmZz/7mVlvvfWatSMQ6aeeemqDchLxYS8b6b6GAn7v9V439913X1izncq//fbblmfbtm2dyoctVFN2/xHw+gAU9qov3nW/Pk7pWYaAD0szn+UL+V6DgPc2mRHw3lAj4GuLmtbTTKCQDzoEvLcpiYD3hrpiQ0EU+n333bfJFHCuUejfe+89e+Z97ty5Nu/7EUcc0ezKe2AcW+grDlOpAFvo3Vmxhd6dVRFKFvK9BgHvbWoj4L2hRsDXFjWtp5lAIR90CHhvUxIB7w11xYbiyAOvRrS1e+TIkWbhwoVm3Lhx5ic/+Ylp0aJFxfZVAAHvhMkWQsC7s0LAu7MqQslCvtcg4L1NbQS8N9QI+NqipvU0Eyjkgw4B721KIuC9oXZqaObMmWbixIlm8uTJpkePHvae1atXm4suusjMmzfPRpDv1KlTk3UFZW+99VYzfvx407dv3yYD1jVWCQLeaZgQ8O6YbEkEfEhgOS9eyPcaBLy3WY2A94YaAV9b1LSeZgKFfNAh4L1NSQS8N9RODWkVXsJ7zpw5ZvDgwUbjM3v2bPtTX5C//PLLNq+7UsLprLvOTOv8se5TcLU+ffrYf6t/bb755uaggw4y6667boPfIeCdhgkB744JAR+SVRGKF/K9BgHvbWoj4L2hRsDXFjWtp5lAIR90CHhvUxIB7w21c0MKPnfzzTeb2267zSxfvtx07drVDB061K7Il2+Fb0zAawV/1KhRzbbVu3fvkuCvXxAB7zxMbKF3R8UKfAhWRShayPcaBLy3qY2A94YaAV9b1LSeZgKFfNAh4L1NSQS8N9SZaAgB7z5MnIF3Z8UWendWRShZyPcaBLy3qY2A94YaAV9b1LSeZgKFfNAh4L1NSQS8N9SZaAgB7z5MCHh3Vgh4d1ZFKFnI9xoEvLepjYD3hhoBX1vUtJ5mAoV80CHgvU1JBLw31JloCAHvPkwIeHdWCHh3VkUoWcj3GgS8t6mNgPeGGgFfW9S0nmYChXzQIeC9TUkEvDfUmWgIAe8+TAh4d1YIeHdWRShZyPcaBLy3qY2A94YaAV9b1LSeZgKFfNAh4L1NSQS8N9SZaAgB7z5MCHh3Vgh4d1ZFKFnI9xoEvLepjYD3hhoBX1vUtJ5mAoV80CHgvU1JBLw31JloCAHvPkwIeHdWCHh3VkUoWcj3GgS8t6mNgPeGGgFfW9S0nmYChXzQIeC9TUkEvDfUmWgIAe8+TAh4d1YIeHdWRShZyPcaBLy3qY2A94YaAV9b1LSeZgKFfNAh4L1NSQS8N9SZaAgB7z5MCHh3Vgh4d1ZFKFnI9xoEvLepjYD3hhoBX1vUtJ5mAoV80CHgvU1JBLw31JloCAHvPkwIeHdWCHh3VkUoWcj3GgS8t6mNgPeGGgFfW9S0nmYChXzQIeC9TUkEvDfUmWgIAe8+TAh4d1YIeHdWRShZyPcaBLy3qY2A94YaAV9b1LSeZgKFfNAh4L1NSQS8N9SZaAgB7z5MCHh3Vgh4d1ZFKFnI9xoEvLepjYD3hhoBX1vUtJ5mAnE/6B555BEzbty4qrv8+eef23tbtmxZdR09e/Y0Y8eObfR+/fs4BHzVbMPeiIAPSyzf5RHw7uOLgHdnhYB3Z1WEknG/10Rl9uGHHxq927Rv3z5qVU2/1yDgE2HbWKUIeG+oEfC1RU3raSYQ94POCmQ9SDruVJtuv7HYjBl8CAI+wgeQOAcOAR8nzezXhYB3H0MEvDsrBLw7qyKUjPu9JiozBHw0gkn7wrDWIeDDEou3/Fpffvnll/FWSW0QyB6BuB90JQF/2OW1gfH4LWbMAVsh4BHwtZl/tNosAQS8+wRJ+qV1rbXWMqb/5bX52PrGYmNmDjNxvYYh4N3nVRFKxv1eE5UZAj4awaR9YVjrEPBhicVbHgEfL09qyyiBuB90CPgKE2HGsGZ3CESdRkuXLrXb9KIcQYhqQ/n9rMDHSTP7dSHg3ccw6ZdWBLz7WFAyWwTifq+J2nsEfDSCSfvCsNYh4MMSi7c8Aj5entSWUQJxP+gQ8Ah4BHxGnYEHsxHw7pCTfmlFwLuPBSWzRSDu95qovUfARyOYtC8Max0CPiyxeMsj4OPlSW0ZJRD3gw4Bj4BHwGfUGXgwGwHvDjnpl1YEvPtYUDJbBOJ+r4naewR8NIJJ+8Kw1iHgwxKLtzwCPl6e1JZRAnE/6BDwCHgEfEadgQezEfDukJN+aUXAu48FJbNFIO73mqi9R8BHI5i0LwxrHQI+LLF4yyPg4+VJbRklEPeDDgGPgEfAZ9QZeDAbAe8OOemXVgS8+1hQMlsE4n6vidp7BHw0gkn7wrDWIeDDEou3PAI+Xp7UllECcT/oEPAIeAR8Rp2BB7MR8O6Qk35pRcC7jwUls0Ug7veaqL1HwEcjmLQvDGsdAj4ssXjLI+Dj5UltGSUQ94MOAY+AR8Bn1Bl4MBsB7w456ZdWBLz7WFAyWwTifq+J2nsEfDSCSfvCsNYh4MMSi7c8Aj5entSWUQJxP+gQ8Ah4BHxGnYEHsxHw7pCTfmlFwLuPBSWzRSDu95qovUfARyOYtC8Max0CPiyxeMsj4OPlSW0ZJRD3gw4Bj4BHwGfUGXgwGwHvDjnpl1YEvPtYUDJbBOJ+r4naewR8NIJJ+8Kw1iHgwxKLtzwCPl6e1JZRAnE/6BDwCHgEfEadgQezEfDukJN+aUXAu48FJbNFIO73mqi9R8BHI5i0LwxrHQI+LLF4yyPg4+VJbRklEPeDDgGPgEfAZ0kgMG4AACAASURBVNQZeDAbAe8OOemXVgS8+1hQMlsE4n6vidp7BHw0gkn7wrDWIeDDEou3PAI+Xp7UllECcT/oEPAIeAR8Rp2BB7MR8O6Qk35pRcC7jwUls0Ug7veaqL1HwEcjmLQvDGsdAj4ssXjLI+Dj5UltGSUQ94MOAY+AR8Bn1Bl4MBsB7w456ZdWBLz7WFAyWwTifq+J2nsEfDSCSfvCsNYh4MMSi7c8Aj5entSWUQJxP+gQ8Ah4BHxGnYEHsxHw7pCTfmlFwLuPBSWzRSDu95qovUfARyOYtC8Max0CPiyxeMsj4OPlSW0ZJRD3gw4Bj4BHwGfUGXgwGwHvDjnpl1YEvPtYUDJbBOJ+r4naewR8NIJJ+8Kw1iHgwxKLtzwCPl6e1JZRAnE/6BDwCHgEfEadgQezEfDukJN+aUXAu48FJbNFIO73mqi9R8BHI5i0LwxrHQI+LLF4yyPg4+VJbRklEPeDDgGPgEfAZ9QZeDAbAe8OOemXVgS8+1hQMlsE4n6vidp7BHw0gkn7wrDWIeDDEou3PAI+Xp7UllECcT/oEPAIeAR8Rp2BB7MR8O6Qk35pRcC7jwUls0Ug7veaqL1HwEcjmLQvDGsdAj4ssXjLI+Dj5UltGSUQ94MOAY+AR8Bn1Bl4MBsB7w456ZdWBLz7WFAyWwTifq+J2nsEfDSCSfvCsNYh4MMSi7c8Aj5entSWUQJxP+gQ8Ah4BHxGnYEHsxHw7pCTfmlFwLuPBSWzRSDu95qovUfARyOYtC8Max0CPiyxeMsj4OPlSW0ZJRD3gw4Bj4BHwGfUGXgwGwHvDjnpl1YEvPtYUDJbBOJ+r4naewR8NIJJ+8Kw1iHgwxKLtzwCPl6e1JZRAnE/6BDwCHgEfEadgQezEfDukJN+aUXAu48FJbNFIO73mqi9R8BHI5i0LwxrHQI+LLF4yyPg4+VJbRklEPeDDgGPgEfAZ9QZeDAbAe8OOemXVgS8+1hQMlsE4n6vidp7BHw0gkn7wrDWIeDDEou3PAI+Xp7UVmMCK1asMNOnT7c/y5cvN127djVDhw41PXr0MC1atGjSurgfdAh4BDwCvsbOwEPz1fobBLz74CT90oqAdx8LStaOQDW+Ju73mqi9R8BHI5i0LwxrHQI+LLF4yyPg4+VJbTUk8Omnn5rx48ebxx57zOgFWc5l9uzZ9kf/3rdvX2Nf1hq54n7QIeAR8Aj4GjoDD01H8TcIePcBSvqlFQHvPhaUrA2Ban1N3O81UXuPgI9GMGlfGNY6BHxYYvGWR8DHy5Paakhg5syZZuLEiWby5Ml2xV3X6tWr7f9/8MEHzfXXX286deqEgDfG2A8MD75qzO7H1mbEZgwzYwYfYu1I4lq6dKlp3769admyZRLVh65TD7oXXngh9H3ckF4CUfwNAt59XJN+aUXAu48FJWtDoFpfk4SAf+SRR6qGIAGvq23btlXXoRv33nvvRu+v+cJJwu81SfvCsIOCgA9LLN7yCPh4eVJbjQjoC/XZZ59t1qxZYy6++GLTunXrkiVLliwxgwcPNkOGDDHHHHNMJgR8q/detHZ+1m7b6og+fosZc8BWTQrkqAK+3Yv3mJXttq3evoQfdBdccIEZPnw4Ar662cNdFQhE9TdpEvDyNeu/96J5b9s+1Y3747eYvdd73cyZM6e6+yvcdckll5hdd93V7LXXXonUH1XAyxdWze6NxcbMHGa+/PLLWPp29dVXG4k2HSHjygeBKL4mbgEv8b7PPvtUDbZVq1Zfvdd89lnVdUi8N+Vrogr4yO9dCb/XJO0Lww4KAj4ssXjLI+Dj5UltNSKwbNkyc8IJJ9gvsyNGjKizVf799983J554ot1SP3r0aLPuuus2sDLuB13UB4leClu995JZtvsZ1RFNWMB3ePwK81m7LtW/uCb8oEvbg4UV+OqmcVrviupv0ibgOz5+hXmxz5TqcCcs4ONmVb+TUQX8tvf8vHp2CPjq5lyB7oria+J+rykJ+GEPVTUCcbzXNPexMI73LnWs6g9yCb/XJO0Lww5q2t6zwtqf9fII+KyPIPZbAsEq+7Bhw8xhhx1Wh4qCv4waNcp88MEH5qqrrjJt2rRBwEfcQo+AD/eHh4APxyvtpaP6m7hfxKKIUK06IeAvN6bjTlVNOwR8Vdi4yZFAFF+DgHeE/J9i+sCAgHdnhoB3Z5VESQR8ElSp0zuBBQsWmIEDB5oJEyaY/v3712lf27XOO+8888Ybb5jrrrvObLzxxgh4BLzXOYqA94o78cai+hsEvPsQxc2qfstRPn6oLgS8+1hSMjyBKL4GAR+ONwI+HC8EfDhecZdGwMdNlPpqQiDKQ04Gx/2gi2MrV5G30Ivf3Llzq55Lb731ltlmm20inbUbM2ZMk8FywhqGgA9LLN3lo/qbuEVpFBHKCvxaxvRnBT7df3HFtS6Kr4n7vYYt9BXmIVvoi/uHWoOeI+BrAJ0m4ycQ5SFXLuDjCv4jAfrIKx8as/vAqjrb7sV77X3vbdu7qvvN49PM2MGHNBut9ZFVnareNir7dAZegeyqulzsE78qr47mPfPe+h3MypVVBst54xkbALCpaLdhzZJgIwp9WGrpLR/V3wQCXsHZ4rjsPFVGiSq2gSuAnf6e36g63sY0s/c2bZvNKKEX/2qjVz/33HM2iN3KlSurQiU2zf0dR2Eng3T8oGp2OgP/+C1Vs6kPREHsdMX1HKsKODfFSiCKrwkEfFzzQX/DNnPMYZdX1cc43mua8zVxvHcl+V5T4lcVPWPatWtnFyWq9YVqtlo/3JjJeo5pbnXv3r3KHnFbFAII+Cj0uDc1BFzOia1atapBhPqgA8GDLjUdwpDcEUDA52dIo/obvfjI53BBIG4CepmOS7DFbRv1hScQxdfwXhOeN3eEI4CAD8crztII+DhpUlfNCASRWvfdd1+bPqz8colCXzPDaRgCEMgcAfxN5oYMgyGQSQL4mkwOG0ZDIHECCPjEEdOADwJRcqX6sI82IACB/BDA3+RnLOkJBNJMAF+T5tHBNgjUjgACvnbsaTlmAjNnzjQTJ040kydPNj169LC1r1692lx00UVm3rx55vrrrzedOnWKuVWqgwAEikgAf1PEUafPEPBPAF/jnzktQiDtBBDwaR8h7HMmoC/V48ePN3PmzDGDBw82ivw9e/Zs+6N/79u3r7HRmrkgAAEIRCSAv4kIkNshAAEnAvgaJ0wUgkChCCDgCzXc+e/sJ598Ym6++WZz2223meXLl5uuXbuaoUOH2hX5Fi1a5B8APYQABLwRwN94Q01DECg0AXxNoYefzkOgAQEEPJMCAhCAAAQgAAEIQAACEIAABCCQAQII+AwMEiZCAAIQgAAEIAABCEAAAhCAAAQQ8MwBCEAAAhCAAAQgAAEIQAACEIBABggg4DMwSJhYLAJr1qwxixcvtp3u1q1b6jqPfakbEgyCQFUE+FuuClvpprTzi9Y77oZAfATS/reCffGNNTX5IYCA98OZViDgTOCtt94yJ598stlwww3N5Zdfbtq1a+d8r4+Csu/nP/+5adu2Lfb5AE4bEEiIAL4mGti0+8JoveNuCMRHAF8TjSW+Jhq/PN6NgM/jqNKnzBOYNWuWOe+88+zPgAEDUpf+TnlpR40ahX2Zn2l0oOgE8DXRZkDafWG03nE3BOIjgK+JxhJfE41f3u5GwOdtROlPLggoZczZZ59tli5daq699lrTqVOnVPUrsO/VV181U6ZMwb5UjQ7GQMCdAL7GnVVjJdPuC6P1jrshEB8BfE00lviaaPzydjcCPm8jSn9yQ2D+/PlmyJAhpm/fvuacc84xX/va11LVt3L79LFh7bXXxr5UEcAYCLgRwNe4cWqqVNp9YbTecTcE4iOAr4nGEl8TjV+e7kbA52k06UvmCSiQylNPPWWeeOIJ869//cs88sgj5s033zTXX399KgLaBfYtWLDAfPHFF2bOnDlGZ7OwL/NTjw4UjAC+JtqAp90XRusdd0MgPgL4mmgs8TXR+OX1bgR8XkeWfmWOwIoVK8yVV15ppk2bZrbeemuz/vrrm9dff918/PHH5sADDzQTJkwwG2ywQc369emnn1r7pk+f3qh9F1xwgWndujX21YwADUPAjQC+xo1TU6XS7guj9Y67IRAfAXxNNJb4mmj88nw3Aj7Po0vfMkPgyy+/tMJYAnnSpElm//33t4HrdObpiiuuMLfffru57LLLTK9evWrSp+bsU6T8GTNmmEsvvdT86Ec/wr6aEKBRCLgRwNe4cWqqVNp9YbTecTcE4iOAr4nGEl8TjV/e70bA532E6V8mCGiV/fTTT7cp47SS3apVq5LdQeCS999/3wr8TTfd1HufZN9pp51mNt54Y3PhhRdin/cRoEEIxEMAXxONY9p9YbTecTcE4iOAr4nGEl8TjV/e70bA532E6V8mCEicn3jiiaZ79+5m+PDhDWx++umnzeDBg22Zn/3sZ97TylWyb9GiReaEE06wtslG7R7weaXdPp8saAsCzRGo9LeCr2l+/lTiV2tfyOyHQFoIVPpbwdfga9IyV7NoBwI+i6OGzZkloMB0OtPUokUL8/Wvf70UWT74Uq2V94svvrjBWXKdIxs5cqRZsmSJ+fWvf206d+6cCIPAPglw2RdElg++BOtcfmP2qU+KRF90+xIZFCqFQBUE8DVVQCu7Je2+MFrvuBsC8RHA10Rjia+Jxq+odyPgizry9Nsrgc8++8wGp7vhhhtsUDpd7du3NyNGjLDnxiWYdZb8t7/9rZk6dWqjEecvueQSe/8RRxxhzj33XLPeeuvF1gfZd8stt9i2A/u0VV8fDerbpw8I3/ve9xq0Hdh3+OGHm/POO69Q9sU2EFQEgYgE8DXRAKbdF0brHXdDID4C+JpoLPE10fgV/W4EfNFnAP1PnIBWz8eNG2cee+wx89Of/tQGonv11VfNlClTzOLFi8348eNtrvfnn3/enHTSSWbHHXc0F110kV0BD65///vf5he/+IWZPXu2WbVqlfnlL39p9thjj1hs1+q5bJB9xx13nBXsr7zyirnuuuuc7Vu9erWZOHGiuffee236uyLZF8sgUAkEYiCAr4kGMe2+MFrvuBsC8RHA10Rjia+Jxo+7jUHAMwsgkDCBWbNm2cjykydPriO63377bTN06FDz8ssv2zzqEu4S9VdffbU97z5kyBCbSk7X/Pnz7Wr42LFj7bb23XbbLbYV7pkzZ9pt8ZXs+853vmPtkzgfNGiQtS9Ia1dk+xKePlQPAWcC+BpnVI0WTLsvjNY77oZAfATwNdFY4mui8eNuBDxzAAKJEtAWqfPPP99oBV3R2wNB/u6771oxrPRwO+20k91yvv3225vynKnf+MY3bDo5lZ03b54NEnfKKaeUzs3HYbjsU9tKV1KeZ76+fdqyv8MOO9jz+0Eu+HL7Hn30URvA7uSTTy6dmy+CfXH0kTogEAcBfE00imn3hdF6x90QiI8AviYaS3xNNH7c/RUBVuCZCRCIicCaNWuswG3durUNUqcriMLaqVMnmx5O/37PPffY8+4S86NGjTI9evSwAlrivU2bNlbsSxD/5je/MYrSqoB1AwYMMAcccECkVffm7OvYsaP9wFBunwLq6eOD7NO9K1eutPZpu7w+KOhMv44AFMW+mKYJ1UAgMgF8Tb59YeQJQgUQiIkAvgZfE9NUopqYCSDgYwZKdcUjUD+QyxZbbGHPg3//+9+359Ulgl988UVz1FFH2Qjy//znP+1K+sCBA62IX7p0qTn11FNN79697Rn4uK/6gVIk1nXGvty+F154wRx99NF2K7/s0/Z4fTTQFvmi2xf3eFAfBKolgK+pltxX96XdF0brHXdDID4C+JpoLPE10fhxd2UCCPjKjCgBgSYJBIFc7rvvPrtSrUur05tttpm59tprzTbbbGMjyytInM6uH3rooTZP+uabb16q86WXXjLHH3+8OfLII2MX8EGgFAW/22uvvWybWt1X+4F9WunX7oDAPm2F79ChQx37dCZfHyDi/sCQdvuY+hBICwF8TbSRwNdE48fdxSGAr4k21viaaPy4240AAt6NE6UgUIeAtpM/88wzdkXn0ksvtSvuO++8s90K//DDD5vTTjvNCvJzzjnHKFidzoarrALAdenSpU5dityudHK/+tWvSh8BouLWA1jb2xuz76GHHjKnn366tU+529955x3z85//3Hz++efN2ifB37Nnz6im2fvTbl8snaQSCMRAAF8TDSK+Jho/7i4OAXxNtLHG10Tjx93hCCDgw/GiNAQsAW2F13ZzBXJTXvZjjz22REbb5pXy7e677y6lU7vzzjttsLhvf/vbZvTo0UYR3XW2TGJfkeW1ej9mzBijc+dxXJXs03l3ncUP0r01Zp/O4s+ZM6eQ9sUxBtQBgTgIVPpbxtc0T7kSv1r7wjjmCHVAIA4Clf5W8DX4mjjmGXXEQwABHw9HaikYgSAF3FNPPWXTrym3e/mlbfHait61a1d73lxn3WfMmGGFvfKkB5e2rWslXCvi5Xnfo+Ist09R45XbvfzSmXxt5Q/s04cDpTXRy+wXX3xRePui8ud+CMRFAF8TjWTafWG03nE3BOIjgK+JxhJfE40fd4cjgIAPx4vSECgRuP/++82ZZ55pg70NHz68Tno3baXXCv1VV11lRfEhhxxi73vzzTfNAw88UIpWrzRxCiq31lprxU5W5/LPOussa5/+Vx8Lgkv2XXfddTbnfLl9y5YtMw8++CD2xT4aVAiB6gnga6pnpzvT7guj9Y67IRAfAXxNNJb4mmj8uNudAALenRUlc0ZAW8QlnIOUb/W7p1zoCkCnn48//timUFOkdm2X32ijjcwnn3xiz5A/++yz9vy68riXX8HXWJ1D1/lxBbYLcyldm2xrzj4FoPvd735Xsk+B5o477rhQ9uncm3LS582+MKwpC4EkCeBr3jZDhw61qSjxNUnONOouOgF8Db6m6H8DRek/Ar4oI00/6xB44oknbOR1BZnbY489GtDRFni9cCqaqPKvK52a7lm0aJHp3r27zeO+ySab2Dzt2ip/4IEHmnPPPbdBnvbga7aCxOnna1/7mtNILFiwwEyYMKFZ+7TtXvb98Ic/tFv0Fy5caO1TergrrrjCfPOb3yzZpy30OoO/3nrr1Wk/+Fqs6PKyr3yVvjlD026fE2QKQcADAXzNV5DxNR4mG00UmgC+Bl9T6D+AgnUeAV+wAae7XxF4+eWXzQknnGD23ntvu4peLmw//PBDuzVeZ9UnTZpUWpnWl+3bbrvNnmPv16+fFewSvIpAf8cdd9jt8j/4wQ/qINYq/TXXXGMFvgLXuW6Vb86+Dz74wAwbNszad8kll5Ts04q97JM9Slcnwa4PBjqDL/t0Vj9IdRcYKfsUyE456PNkH/McAmkhgK/5aiTwNWmZkdiRVwL4GnxNXuc2/WpIAAHPrCgkAZ0B/8c//mHat2/fYIu68rhrRVrCdp999qnDR9vhx40bZ8+JT5061XTr1s288sorNk2ccqdfdtllpm3btpGZNmff3LlzbXuV7FNE2e9973sl+7RFXjsHtP0/6pV2+6L2j/shEBcBfE00kviaaPy4uzgE8DXRxhpfE40fd/slgID3y5vWakRAq+p//OMfzU9+8pM629iV8u3RRx+1Ody1JV7XrFmz7Mr2jTfe2OBcu36/ZMkSK/C1tV6r8DqjPn36dBsMTj9anQ97aVU9sK98G3tg30477WS3xOtStHjlntcHhB122KFBU+X26YiAVuED+7Qtv3///mHNM2m3L3SHuAECCRHA13zlC/E1CU0wqoXAfwjga/A1/DEUlwACvrhjX6ieK8+5XioVGV6r5sH1f//3f/asu7bTn3rqqVbsquzIkSNtYLr6K/C6T+fOR4wYYUWtAjJpxV0B77StfYsttrBb13UmPczlYt+QIUPslv0w9il4nlbcZZ/6ueWWW9qPDjrTH+ZKu31h+kJZCCRJwOVvBV/T9Ai48KulL0xy7lA3BMIQcPlbwdfga8LMKcpmhwACPjtjhaWOBBTpeNq0aTavuqKy69x5sCq966672sBw2iav8+86+37++ecbBWULIsm/8MIL5vjjj7fn2ceOHdsg8Ju20eue1157zaZi23jjja1lWi1fd911K55zX7FihV0Rb926tY1qX27fLrvsYj8AyL6ePXuali1b2v+vAHWBfX/9619t4Lzm7NM9b7zxRi7tc5wGFINA4gTwNZ9Z/4SvSXyq0UDBCeBr8DUF/xOg+/UIIOCZErkjEASh++c//2nTt3Xq1MkEedl1BlyXVsr1uy5dupQite+3335mzJgxdku8AtVpK31j58xVvyLAK3/76NGjrWgPcwVB6JRmTiv4gX36GKDo8bpUt+zbdtttG7VPuwn+93//t1H7VL9W2/NqXxjWlIVAkgTwNfiaJOcXdUMgIICvwdfw1wCBcgIIeOZD5gkoOvyf//xne0ZcglzX888/b1e4JdR1KS2cxLnSrG299dbmhhtuMJtvvrn9ne6/8sor7Zn3QLAHgen0e0Vx1xl5rZRrlV2iW7nhVVYr+pUuRYfXCn8Y+xSATkHxdOl+RZAvqn2V+PJ7CPgigK/Jty/0NY9oBwKVCOBr8DWV5gi/LzYBBHyxxz8XvQ+2x++5555WpLdq1arUL539lgDWKvldd91VEus64z5gwIDSdndth1dkd0WlDyLJz58/3wwfPtzoy7eiuWulXP/28ccf2631Sg3nkhYujH1ffPGFTUfXmH3K077pppuWIskXxb5cTFI6kQsCYf6Wgw+D+Jr/Dn0YfrXwhbmYpHQiFwTC/K3gaxoOeRh++Jpc/MkUrhMI+MINef46rIfX1VdfbbRqXb7lPRDlCtymVXSdiVcuYuV9V75UbVHfZpttLBBtsQ8itetMZyDuX3/9dVuvxLIuifYjjjiitHrvQlMfEGRXY/ZJlG+11Vax2nf44YeXVu/zYJ9LHygDAR8E8DV1fSG+xseso40iEsDX4GuKOO/pszsBBLw7K0qmmMBbb71lV9DbtWtXWkEPzr1rRVur6r169bI9kBhXFOO+ffvagHaKPK+rsTNmcXVZ9kmsK+BdkItd9uncuz4+KC3cj370owb26WNDkFausbPzRbEvrn5SDwSiEsDXRCOYdl8YrXfcDYH4COBrorHE10Tjx93pJoCAT/f4YF0IAgo6p9Xz8hX04AGobfU6564t6PqyPXHiRLulvn5auTlz5lhxP2jQIBsILhD3Icxosqjyt48aNaqBfRL2SjsX2KcVe+0YqGSfAumV54yPamPa7YvaP+6HQFwE8DXRSOJrovHj7uIQwNdEG2t8TTR+3J1eAgj49I4NljkQUFA5BbBbvHix0TmmP/zhDzZ4XRB9XlUoV6pE/WmnnWbTr+ncurbQK/d7165dS9vXVVYp4saNG2eUskWp4jbZZBMHK5ouUt8+iXLZF0SfL7dP+VpPPPFEJ/uUi17n/fNuXyT43AyBGAnga/LtC2OcKlQFgUgE8DX4mkgTiJsLQQABX4hhzmcn33vvPSuy586dayPLa7Vc0eP/9a9/WaEerKAH594VmV7n0Dt37lxKK6ft9YMHD7Zb7z///HOb/10r4Ouss45NJxflqm+f6pN9+tAg+4IV9KbsC7bXazfAN77xDftxQfZpB0ER7IvCnnshECcBfE2+fWGcc4W6IBCFAL4GXxNl/nBvcQgg4Isz1rnqabAN/qGHHrJnyrt162b7p9zqWkFfuHBhne3xwbn3gw46yJx77rlmvfXWM3pQDhs2zK7g69IZdOV11zn1qFewDT6sfX369LG7BYpuX1T+3A+BuAjga6KRTLsvjNY77oZAfATwNdFY4mui8ePubBFAwGdrvLD2PwSWLVtmt8Dvv//+VoSXp3MLzr0ruvuECRPMBhtsUDr3fscdd9iI8HvssYet6f333zc6965o9DvuuGPkVfdggCrZp3Pv2jVwwQUX2C31wYMH+5jiEEgXgUp/ywqeia9peswq8au1L0zXbMOaIhOo9LeCr2l+dlTih68p8l9X/vqOgM/fmBaiR8EZ9lNOOcX069evQZ/vvfdeM2LEiDrR55s6954EsKAtPXD79+/fpH3l0eexL4mRoE4IRCOAr4mHX1p9YbTecTcE4iOAr4nGMu3vXdF6x90QqEsAAc+MSDWBd9991yxatMgsX77c7LvvvmazzTaz9gZfWrWSri3x9aPFayu9Xhhbtmxpo7sr2FuQVk4r8Dr7vs8++0Tuu+x78skn7Xb8puxTqrr60eKbsk/n3mWfUssVwb7IA0AFEIiJAL4mGsi0+8JoveNuCMRHAF8TjSW+Jho/7s4HAQR8PsYxd73QWbAZM2aYX/ziFzYona42bdqYyZMn2+3vCuimAHbPPfecPeveqVOnOgyC39999912i30QfV4B4xSsLmr0dm15V3qSCy+80Aala8w+nWVfsmRJk/bp99opcMYZZ5SizxfFvtxNWDqUWQL4mmgRn9PuCzM7MTE8dwTwNfia3E1qOlQzAgj4mqGn4eYI3H///XYL/HHHHWd+/OMfm7/85S/mkksuscJbKeK0Eh/kbD/yyCONVrnLV+GVZm3kyJF2dVw51oPo83FRv++++2z9xx57rDn44INL9ilavFLE1bfv7LPPrrMKX3T74hoH6oFAVAL4mmgE0+4Lo/WOuyEQHwF8TTSW+Jpo/Lg7XwQQ8Pkaz0z3RrlPb775Zru6/tprr5k999zTHHrooaUAdUE+dwUi0Y9W5hVxXqvsEvA6a67o7doqr2BwN954o91er5Rr3//+9yMHqJN9N910k13Bl3277767bTMIoBfYd9JJJ1n7tDLfnH1Tp061Eee1vX6XXXbJvX2ZnpwYnysC+JpoqZrS7gtzNVnpTKYJ4GvwNZmewBifWgII+NQOTfEMC1KoTJ8+3UZo16p5hw4dSiCCfOnPxCZvZQAAIABJREFUPvus+dWvfmW23357e/ZcW+mVrm3LLbe0ol+BTJ555hkzZswY07dv3zoR6qNQDSLFR7FP2/+VC76I9kVhz70QiJMAviYazbT7wmi9424IxEcAXxONJb4mGj/uzi8BBHx+xzaTPdPKtoLPaYv5DTfcYLp06VKnH08//bQ9z37ggQeW8rlrxX727Nnm9ttvt+JdOeG19V5ivkWLaF9/60OUfVpdl31aQW/KPuWUD/K517dvp512MoMGDSqkfZmclBidSwL4mmjDmnZfGK133A2B+Ajga6KxxNdE48fd+SSAgM/nuKa6V2vWrDEvvviieeSRR+w2eJ1rVz73IFK8VrgVHE4CeMCAAXVW0IOv2bfeequN1h5HpPb6sKLYF3wtLrJ9qZ58GFcoAlH+lvE1xkTh58MXFmoy09lUE4jyt4KvwdekenJjXCoJIOBTOSz5NeqDDz4wEydONHfddVedTirC/NixY+3K+vvvv28jxyt1nALW1Y8wH3zNbt++vc3z3rZt29iAhbFPqUwUsK4x+7RKv+mmm5rLL7/cbLTRRoWxL7aOUhEEIhII87eMr2kIOwy/WvjCiNOD2yEQG4Ewfyv4GnxNbBOPigpNAAFf6OGPt/NaTdeX5FatWjVa8YoVK2xQt4ULF1oR3717d1tO58F1jv2dd94ppYkLIsyfcMIJ5tRTT60TYV5B6rRKP2nSJHPppZcabVd3uSrZp23x48ePt/Ypfd2uu+5qq9W2fdmnl9QgjV25fUOGDKkTYb7cPkXO10cJlyvt9rn0gTIQ8EGg0t8Kvqb5UajEr9a+0Mccog0IuBCo9LeCr8HXuMwjykAgbgII+LiJFqy+lStXGqX2UPR4bYvXpWByOqfep08fGxU+uObNm2dOOeUUK4Lrb31XvnRFb992223tqrruk2ieO3euzaOuc+3l10cffWRX6BXsLogC3xh6PVyVusXFPrWljwXN2de5c2e7qt6yZUu7xV99yrN9BZvOdDfFBPA1+JoUT09MyxEBfA2+JkfTma7klAACPqcD66Nbf//7382oUaPMokWLrGjfa6+9jLaSPfDAA/Zsu/Kja1u88rDr0mr0ww8/3CC6vH6nVWsJ4auuuspceeWV5n/+539MIOq1En7BBRc0ubLfVF8bs09R6x988EGb4k32KVL9Bhts4GTfddddZ66++uoG9ikFnM7sN7XzIKv2+ZhDtAEBFwL4mq8+cOJrXGYLZSBQPQF8Db6m+tnDnRDwRwAB7491rlp66aWXjLaOS6hLpPfo0aMU8V1bzZUvvV+/fnaFPLgk4BUtXunhtJJd/1IEeW2Z33fffW2EeV0SzCofNmBdJfuUI1453Ku1T3nndcmuPNqXq8lKZzJNoNLfMr6m+eGtxK/WvjDTkxPjc0Wg0t8KvgZfk6sJT2cyTQABn+nhq43xq1atsmfEH330UbtqXj+VWlNWzZo1y2471xb03r17Nyim4HUnnniiDQoXrLgvW7bM6D6J7c0339ypw7JPK+La3q5Vc23Ld7lmzpxpdxRUsq9jx46lFffAPn2sKM9Z31x7abfPhRVlIOCDAL4GX+NjntEGBPA1+Br+CiCQJQII+CyNVkps1db2448/3qZ4U7T15s6gl5us6PE6G6/o8RLJ7dq1q9MjbW/X73feeWe7Av+1r32tqh7LvsGDB5uBAwcmZp9W4Ndee+1c2ldVp7gJAgkQwNfsbPA1CUwsqoRAPQL4GnwNfxQQyBIBBHyWRisltt55551m5MiRdpv8Hnvs4WxVEJ1dq+MKZqefQKTrd3fccYeNUn/NNdfYLfnVXnHZd/LJJ5dEerl92tbfs2fPas0zabev6o5xIwRiJhDX3wq+JpqvTsoXxjxdqA4CVRPA1/BeU/Xk4UYI1IAAAr4G0LPeZLAVftq0aaVUa5X69OGHH9oz8hLsEunKA7///vvblfzWrVube++910ydOtWegS9/2a5Ub2O/D7bCh7FPwfdkm2xUKrnAvkGDBhnlqJd9N9xwg90hUP4ym0f7qukT90AgCQL4mv9+RKyGb9p9YTV94h4IJEEAX4OvSWJeUScEkiKAgE+KbI7rDR50WknX2e9K1y233GLPzCs9W69evcwnn3xi//vWW281q1evtrdrW/0ZZ5xhDjrooKq3zgd2BC+tEyZMsGfnK13aSXDRRRfZ6PLKKd+YfZtuuqkZNmyYTY1X7db5rNhXiRe/h4AvAvia6o7p4Gt8zVDayQsBfA2+Ji9zmX4UgwACvhjjHGsvn3nmGaOVaW2fnzRpUikNW1ONzJkzx6ZAqi/4P/30U/Pqq6/aFW4FgKv2zHv9dsvtkzDXCn9zV2BffcEv+5RSZsMNN7QB9CoJd53hV1vKYd/cVSv7Yp0EVAYBDwTwNY1Dxtd4mHw0USgC+Bp8TaEmPJ3NPAEEfOaH0H8HtEKt1fKnnnrKplGrdA6+KQGflOXV2ue6Yt+Y3XfffbfNKX/ZZZeZffbZp9mu1cK+pFhTLwSSJFDt34rr7qCotldrH74mKnnuh0C8BKr9W8bXfDUO1fKL4gvjnQHUBoFsEUDAZ2u8UmPt/fffb84880yz2267WdHatm3bRm3797//bZT/fcaMGUb5hhVh3sd13333mbPOOst0797dRrzfaKONGm1WW/gvvfTSquxbs2aN0Y9W5hVhXxH5N9lkk0Yj7Ndv3Id9PjjTBgSSJoCvMdbP4GuSnmnUX3QC+Bp8TdH/Buh/dggg4LMzVl4tVU52pYdrSvh+9tlnNhjd73//eytc9dPY1vH58+eb008/3Qa7c9lu79rJJOxz2W4f2PfOO+/YYHc77LCDzV2vS2fvzz//fJvrXin2mkuvVw2/MPa5cqQcBGpNIIm/ZXzNf0cVX1PrGU77aSGAr2l+JHivSctMxQ4IVCaAgK/MqHAlnn32WRsNXoKxue3g7777rg3s9sQTT5iDDz7Yrsgr2JsuvTQqcvsVV1xhz4Vrq32XLl1iYelqnx5G2ur/5JNPNmrfPffcYwPXVWOftoudffbZ5vnnnzfXXXed2XbbbY0i2YvHW2+9Za699lqzzTbbNNvfJO2LBTSVQCBhAq5/y/gafE3CU5Hqc04AX1N5gHmvqcyIEhBICwEEfFpGImE7Vq5caSO+K2BcpUuB5STgtYp87LHHNltcwZS0Eq2tZ7q23npru6Vcwd/UnlLFnXvuuTYIXHPXihUrjLbbu9qn9HMDBw70Zl9jti9YsMAMGTLERq7Xqrt2IMybN8/uOOjbt68V+C6B7+LgV2lM+T0EfBHA10TzhfgaXzOVdrJOAF+Dr8n6HMZ+CFRLAAFfLbkM3SdBftppp9lt7Oecc07FaO8ff/yxFaES4xLflaLD62zmY489Zm6++Wa7Gt+yZUuz5557mmOOOcZ897vftbnVm7vK7XMRvbJP/dEKt/pTSSQH9ukM/sKFC02rVq1C2deU7fpAoV0Kd9xxh02L16NHD7Nq1SobbV9n3K+//nrTrVu3ijMlKfsqNkwBCMRMAF/zlS/E18Q8sagOAvUI4GvwNfxRQKDIBBDwBRh9iUrlYZ89e7bdyi4hr0vbUhVJfq+99rKiNrj+9a9/2VV1nRe7+OKLK6Zhi4qwXPSm0b7m+vfKK6+Yk08+2Wy22WalYHlLliyxafN23HFHK/C//vWvR0XE/RDIBAF8TXLDhK9Jji01Z48Avia5McPXJMeWmiEQFwEEfFwkU17PSy+9ZH72s5+Zrl27WlGpAGv6XwVeO/DAA83o0aPrBKz71a9+VVpFDs61J9nFF1980QaDS6t9TfX9yy+/NNOnT7er7kE6FP2bzsVfffXVNsK9tthzQaAoBPA1yYw0viYZrtSaXQL4mmTGDl+TDFdqhUCcBBDwcdJMcV1yyNrSfdVVV1mxecghh9jt3vo3ifVvf/vbdrVd2+Z16Uy7oszfcMMNZvvtt0+8Z+Wi18U+bVGXfVOnTvVinwAoMJ9+9PFjww03LB0N0E6GoUOH2iB2U6ZMMZ06dbKB7BSZf/3117eB8nx8BEl8kGgAAg4E8DUOkCoUwddEZ0gN+SeAr4k+xvia6AypAQK1IICArwX1GrX59ttvW6Eph60o6dr2rfPXisZ+wQUX2K3yWpVX7vTFixebQYMG2RzvzUWij6MrOksumxSQRvbpfyWEA/vuvvtuu7qdlH1qXwx0nEBn6suPE6h/EubXXHONue2228wXX3xhu6yo80oZt8suu1hBP2fOHBvQTsH/9L86l3/nnXfa4Hannnqq3V3QXFq5ODhSBwTSQgBf0/hI4GvSMkOxIy8E8DX4mrzMZfoBgTAEEPBhaOWgrFbWle5NQeC0pT4QlUqxIvGq1GYSpt///vftCrKiqVeKRB8Fi4TvqFGjzBZbbGE/Kvz5z382Z511VgPRK/sU4E6r3Sov4RyXffp4IKH917/+1fz61782HTp0KHUpSPWmlwS1t/vuu5unn37apsf76KOPbPC6PfbYw36AUB0KkqcdDdq1UJ6SRfV27tw5CiruhUCmCOBrGg4XviZTUxhjM0IAX4OvychUxUwIxEYAAR8bynRVpEB0n376qd3mrSBqQST5QFRKEAdCM7BcIlXb0ufOnWtXkl9++WW79dslEn3Y3mtVW6njhg8fbl5//XX7oUBp4RTBXkI9jH0ukegr2feb3/zG7kK46aabrCDXpdUyBdXTdv36eeyDM/tarQ+2zUvY66OIotHrGIB+N3/+fLsi36dPn1KquUq28HsIZIkAvibcaOFrwvGiNAQCAviacHMBXxOOF6UhkCUCCPgsjZaDrVrhmTZtmj27rnRrutq3b29GjBhhg6lJ0AdCU8HrJM6Vvzy4JPC1unz77bdb0f+DH/wg9kj0r732ml3N7tixo1m+fLmZOHGi3ZIeXIF95fnVy+27/PLLzYwZM2K1T5HjBw8ebI477jgbQV6XctzLzu9973uWX7BbQR8cJk2aZP74xz/WyXMfCH6ttkvw6+iB/k2B7MRYRxJ0dp4LAnkggK+pbhTxNdVx467iEsDXVDf2+JrquHEXBLJAAAGfhVEqs/Fvf/ubadeundlkk00aWK4Vba2gKw/xT3/6U9OrVy+jXKlaIdaZdqWG00q3zr1LNCt/uYLaSaSXX//+97+tQFbqOQW1U6C7OIOwBUJXdinVmiK2b7zxxiUTGsuvXm6ffq/o+VrlVi54F/vU53nz5tn8zNqC36VLlzp9DnLLK+hckDpPOxC0E0EfOrRTQHwVcV7iXHZrp8B3vvMd8/nnn1umG2ywgQk+Tmh89KFBY8UFgSwSwNd8tQsHX5PF2YvNWSKAr8HXZGm+YisE0kAAAZ+GUXC0Idj+LvGpwGjBtvjg9lmzZtmV4eBcdvDvQZAXCVKJ3W7dupkgz6fOeytQXdu2betYoeiuWmFWerkkItEHQldf1hs7H95YHtJyAwP7dF7fJRL9ggUL7Aq4Xsi33HLLBlviVZ8Et4LZBfZom79yvCt4nrbVi4OuYcOG2S3xWlUPdgvo44h2DKgevfBL5CsgYLAd33GIKQaBVBDA1/x3GPA1qZiSGJFTAvgafE1OpzbdgkCiBBDwieKNt3KJXQlWiVGdX//mN79pV4UlSIPfafVcK9NaSdaloG9a6daW+J122smew1aAtfI8nyrfr1+/BsYqx+rxxx9vV6R33XXXUJ3RirR2AqjtRYsW2Xu1FV3nwRUITtvRJXS1Gn7GGWc0iNLeWB7S+gbIPm17v+SSSyrat2zZMruavt1229lgdbqU3k3p84JLZ/8l2Otvf9e5+HXWWcfaePTRR9fZLaAz7trtoLqCfO/6SCD7dQ8XBLJIAF9Td9TwNVmcxdicBQL4GnxNFuYpNkIgbQQQ8GkbkQr26EyTzmjrLLvSrWmbvESwhLwEpnKQKxibfq/VZK0qS8yrjIKrSViqbJs2bay4V9q2Dz/80EaA173lV7CF/PTTT7d5410vCVgJd61k77bbbmaHHXawZ90VDE42B1v51a5Ws5cuXdroKnxj+dWrtS+I/qz7BwwYYLe/69KOhZ133tn+t3YqKAjdXnvtZe3SR4aAt6LkKzaAPpoEl1iqn7feeqvd2VD+McCVFeUgkFYC+Jr/jkwYX4ivSeuMxq60EsDX4GvSOjexCwJpJYCAT+vINGJXcI577Nix5q233rKr2RKc2sq9atUquzqv6OhHHXWUFcT//Oc/zSmnnGKju0vESyhr633v3r1LgdqUxk3n3SVYy8+FS2hrJfqWW26xP0or53pJqI8cOdJ+NNDKvj4m6NIquM6Sl2/l17l0fSDQ2XyJauVPL79kn/KvK/VdeaA7fYSQfQrYF9gXrPor+ntj9qqczv1LbOvMu/gpqq1W8FVe/62PC7JTsQH0kSP4GKG2evbsWUp5p5d01aVYAvpwomB39W135UU5CKSNAL7mv0E18TVpm53YkycC+Bp8TZ7mM32BgC8CCHhfpGNoRyu+Ooet8+PKN17//Ppvf/tbK0AlJA899FArLDfffPNSy8GW+COPPLIk4BszS+JUwfB+//vfWwGuSPUK0OZyKXWdhLgeykEwuPL7tP1fwnn//fc3+hChS1v4g1RtLlv169unNHI6p/7kk0/ajwES4vXjAKgdta1t9Pq4oXbEQ+VVXyDita3/6quvtufqgw8a+r12KCgAngR9cGmLvD58aFt9eSR/F06UgUCaCeBrvhodfE2aZym25YEAvgZfk4d5TB8g4JsAAt438ZDt6eEmUawV9PKgdQpYp/PsEr8S69rurVV5neHWS2f9vOVq9t5777Xp0HR+Xtvpm7u0Qq36JGLrB8tr7r7333/ffjjQtnnZV39VOogwr+39QfC5YPucIrsr8Jvy1le6Avs6d+5cpw2dSZcoV1T78u3xqi/YIq+z6kGquEDEf/TRR1bEb7TRRnZXgz5aBGfada/GQWUffvhh+4FAUeb1EaKxbACVbOf3EEgjAXxN46OCr0njbMWmLBPA1+Brsjx/sR0CaSCAgE/DKDRig7awK/DczTffbLfCf+Mb37ACM4hqrvPj2lau35WfX7/zzjutcNZ5bEWQV5ozrYZLeGrFW8J9zJgxRtvMo1yqU6JXD+J1113XroDrCiK3Swg3tgKvMtoWLwEtga2z9apDqeT00UGr38qfHuUqF/HlHzLKz6bqw0fA4O9//7v9sKFouEqdpw8L3/rWt4xW9tkWH2UkuDcLBPA11Y8SvqZ6dtxZPAL4murHHF9TPTvuhEAeCSDgUziqWumVeHzhhRfMD3/4Qys0JcwVSK1crP/pT38yp512mj3jHqSVK8/hrpXi4JIQ1dZ5rU67rHA3hUViW+1KnOu8vS7VfcABB9it88p7fumll9pz9dqqrsjz9S9tZZfNEyZMMP3797e/1iqXBHZc+eaDh51WyLWdPtgOr3PwOlMv23QEIbgCEa+t8Pr4oV0BYq0PEVwQyCsBfE30kcXXRGdIDfkngK+JPsb4mugMqQECeSGAgE/ZSAb5z7fZZhu7Uh4IWq1a6+y4RLjEvba1K3CdVoxnz55dyu8edOfNN980DzzwgN1+r9Vxbffu2LGj3Wrf1KXt7VqF1rXhhhuWgs8F5SXeFbhNK/sHHnig/dGldu6++24bzV2R2tW2tqF379690S3x2sqvgHs6Ux5EgE9iGIKHnYLfaffCZpttZs/JH3vssaVUceXtBkH29OFEuwpc8ssnYTd1QsAHAXxNfJTxNfGxpKb8EcDXxDem+Jr4WFITBLJMAAGfgtGTyJZgVFA0pSVTQDdtKZfg1CXhrJzqypeuS1HUu3XrZv87OD+uHO/aUv/UU0/ZNGhhzmbr3LpSoWm7vlbCdWnlXIHsyiPTK3+6hLlWzXXWPtheru30OpOv8vrAoEjzslHb1wcNGmQ/PARB8FSHUtfJ/ji28lcavvKHnT4uiKX6UH4OvjER//rrr9tdBnvuuWelJvg9BDJDAF+T3FDha5JjS83ZI4CvSW7M8DXJsaVmCGSFAAK+hiOlM+RaQdf2eJ0H13Z5rUwryrwEvAKxSRwr4JvSle23335m7ty5NuWZtp9LFEuQSiwr37suiWqlcNMW9UqXVvCDXPHK0y7RLmH99NNPm0WLFhntAtAHhSA/vILf/e53v6sToT1oQw9r2a4VbpXTPbJZwl7n9/fdd1+bnk3R8/WBQbnqtd3exxU87H7wgx/Ybf46Z6+PFk2d0dc5fl1sn/cxOrThgwC+Bl/jY57RBgTwNfga/gogAIHkCSDgk2fcoAWJcgWfe+KJJ6zYlrBU7naJ3JtuuskKd60Q6wy7Vo0VzE6r7wMGDLD/f/r06eayyy4zvXr1snXr7LjOnCu/+hFHHGG6du3a7FZ5if7nnnvObm+XUJdw19n4XXbZxW6b11Z6nf++5ppr7L8rx7m23msbuoLh1T8/HnRQdSlNm1a4FaROHwgefPBBu7r/t7/9zWiXwDHHHGP76zPtWnBuXynfFCBPZ9yVP179UBR7LgjklQC+Bl+T17lNv9JFAF+Dr0nXjMQaCOSbAAK+BuOrFWqdGdfKtFKnaUt5/VRtK1assFvStXVeud0l7iWitZr805/+1ArP8oB2rt1QKjXV98c//tG2L1Hbp0+fBoJauwAkxBWN/aqrrjJt2rSxK+ta7W8qON17771n79Hqe3mUd1fbkixXLuJ1Jl4fO/QBI2rE+yRtpm4IRCWAr4lKMPz9+JrwzLgj+wTwNf7HEF/jnzktQiAtBBDwNRgJiUetVCvPuoRuv379Gljx29/+1q6ySzxrxTq4FMxOq+KKNq8Vc21Tl8h2vSTg9cFAUdf1AaCxKPGqK8jnrv8OtvMHK+x9+/a1W9Hrp1gL7tlqq63sFnmfq+wu/S9/2Omsvz426ANGc4H9XOqlDATSSgBfU5uRwdfUhjut1o4AvqY27PE1teFOqxCoNQEEfA1GoPzcemMiUlvi65+Fl5lalR81apQV3VtuuaU9o11pu3xj3VOQvLPOOssceuihNmd8Y0J73rx59kOBIs0r6ryC7Mku7QrQtnilZlNO+fIrCKh34okn2q3yabzEXrsY1L/BgweHCvaXxv5gEwSaI4Cvqd38wNfUjj0t+yeAr/HPPGgRX1M79rQMgVoRQMAnRF7nv5UvXTnHFRRNKdyOPvpo893vfteeM3/33XftSviHH37YYCu8Vtd13lxn3bXNWyJaUdGVX/3zzz+3K/Nt27at2nKlitMK+uOPP95AiOsc20MPPWTGjh1r088pknx5JHrlclVUeZ3PVxmJePXn1VdfNeeee679b53T/+Y3v1m1fdwIAQi4E8DX4GvcZwslIVA9AXwNvqb62cOdEIBAnAQQ8FXQlMD+85//bEVqubgNqtJZcK2gK2K80pBpi7vOnEusKyCcfnTm/f7777ep37Sd/tRTT61zDj4QykuXLi1ZqCj05bnhqzC9dIsizWv1f4cddrAR7LWar48EioYvWxWBXh8PdEa//qVI80oVpyMAOkffsmVLG2F+t912s0cCOnToEMU07oUABP5DAF+Dr+GPAQI+COBr8DU+5hltQAAC8RBAwFfBMdgqLnFeP5e5vlArNZwEvs6vb7fddrYFrXoreNzs2bPt/+oc+cqVK+2W+CD12vbbb1/HGglqldequLbNK31c/WB3VZhvb1GkeQl0rfJrNV52a7Vdl1bYFfE+yN3eWBs67/7AAw/YIHubbrqpOeCAA6yN9c/FV2sf90EAAsbga76Kx4Gv4a8BAskSwNfga5KdYdQOAQjESQABXwVNfalWLnFFY5foLY9krofg8ccfb4V57969S7VLrE+dOtWWlxCXuFce9GAlPFhdb9WqVRUWVXeLIs1rN8Arr7xiK9h///1tWrstttiiugq5CwIQiJUAviZWnFQGAQg0QQBfw9SAAAQgkB0CCPgqx0rbx08++WQrwsvPpN95551WBCvP+K677mpXzxUwbcKECXbFXavbBx98sFl//fVty3poKpK8cqXX/xhQpWnOtynwiVbgte1dqekUkV3B6rggAIH0EMDXpGcssAQCeSaAr8nz6NI3CEAgTwQQ8BFGc9asWTaKu3605VzpyJTm7aSTTrI503VGXtHatc388MMPt6vdm2yyiV11Vx74U045xX4A0Eq4PgYosrzOoCt4nK9L5/Ul3J9//nmb471bt26+mqYdCEDAkQC+xhEUxSAAgUgE8DWR8HEzBCAAAS8EEPAhMeusuM63L1682HzxxRfmD3/4gxXcyqneqVMnE+RClTDW6rq2yytQ3Xe+851SvnFFmNfZdm3B79y5s9FKuM67t2/fvia50/XRQTsDfvjDH9rVeJ/b+EPipzgECkMAX1OYoaajEKgpAXxNTfHTOAQgAIHQBBDwIZCVR5ffeuutbUA5nR9XSjVFdFdaOAWHUxA7pY9TWjWtzCu1WnAFOd7ffPNNM2XKlEjp4EKY3mxR2aRdBAoU5Xsbf1x9oB4I5IkAviZPo0lfIJBeAvia9I4NlkEAAhBoigAC3nFuBGfVlSNdadeCreZvv/22GTdunFm4cGFpC3oQzVXn3Msj0Wul/eGHH7ZR35U2Lth272hCosUCmxXA7sorr7Rb/bkgAAH/BPA1/pnTIgSKSABfU8RRp88QgEAeCCDgHUdRec6Vr12R2nVmXOfdgysI/LLVVlvZYHUS7nfddZfNBa/rkEMOsYL4L3/5iz0Pf9RRR9nV+ubStDmaFVsx7RzQ6vvMmTPNxRdfbPPXc0EAAv4J4Gv8M6dFCBSRAL6miKNOnyEAgTwQQMA7jmJwtl2B5/r169fgrnvvvdeMGDHCRqTv1auXPdf+3HPP2f+vM/O6lCddgewkjsu31TuakHixFStWWLs4A584ahqAQJME8DVMDghAwAcBfI0PyrQBAQhAIH4CCPgypp988omNIr906VKz9tprW8GtIHQ66x58qd5jjz3s2Xb9W/mlrfSKJN+yZUsMAg4EAAALvUlEQVS2oMc/T6kRArkigK/J1XDSGQiklgC+JrVDg2EQgAAEqiZQGAGvbe7rrbeeTdtW/wrOpo8ePdosX768zq/3228/c8EFF9ht8doSr1V1pVtTxPnyKwhOp/Rw2mKvoHbl2+yrHiFuhAAEMkUAX5Op4cJYCGSWAL4ms0OH4RCAAAQiEci9gP/oo4/MTTfdZKZOnWqOO+44e/a8/ur5/Pnzzemnn24OOuggc9ppp9nI8PpqrVzuN998s+ndu7cZM2aMeeKJJ2y6tSOPPNKcc845der59NNPzciRI82TTz5pxX6QIi7S6HAzBCCQGQL4mswMFYZCINME8DWZHj6MhwAEIBCZQO4FvFKkaDVcAeTatGlTihQfkNO5bwlvrcJfdNFF5utf/3oJahCh9dZbb7Vn2Xv27GkjzmuVXQK+f//+dlVf995xxx3mxhtvtNvr11lnHbv1Po3n3CPPGCqAAAQaJYCvYWJAAAI+COBrfFCmDQhAAALpJZB7AR9sbV+0aJHRKrlEuLbEB4HagiAuhx9+uDnppJMajNRrr71mz7Z/61vfMldccYXN+a6t9Eont+WWW9qAdKrjmWeesav0ffv2Zet8euc7lkEgMQL4msTQUjEEIFBGAF/DdIAABCBQbAK5F/AaXuU1f/HFF+3q+j333FOKFK/fBQL+wAMPNMOHD28wG7S6rrzvs2bNMjfccIPZfvvtjR6es2fPNrfffru9XznhtT0/rdHliz3F6T0E/BHA1/hjTUsQKDIBfE2RR5++QwACRSdQCAF///33mylTpliBrtXzzTbbrBQpXlvRlNpNK/KTJ0+259/rXxLv5513npk2bZrZddddiz5n6D8EINAEAXwNUwMCEPBBAF/jgzJtQAACEEgngUwL+FWrVplHH33U/OY3v7Fnz7fbbrtGKS9ZssRGhtdKurbSX3jhhVaQDxgwwJaXuL/mmmvsvx9yyCEN6pgxY4bdPh+swKdzKLEKAhBIigC+Jimy1AsBCJQTwNcwHyAAAQhAoBKBzAr4lStXmrFjx5q77rrL9lGr6pdccokNHlf/Uo52BbLTSrtyuysSvdKvBJHi9d86566t8b/85S9Nly5dSlW8++67VvxvuOGGZtKkSWaDDTaoxJTfQwACOSKAr8nRYNIVCKSYAL4mxYODaRCAAARSRCCzAl4M//SnP9m0b0oL17p1axukTpHk99133zqB5PRQ1Iq7crdLvGvr2ZlnnlknHVyQSm7ddde1Qr9Hjx72fLvSz2mbfX1hn6IxxBQIQCBhAviahAFTPQQgYAnga5gIEIAABCBQiUCmBby2mv3iF7+wAea0hf6xxx4z8+bNs/992GGH1cnTrtV5raYrAv2aNWvsWfi5c+daYa5z7QpWt3DhQiv0X3/9dctt7bXXNvvtt59NM7f55ptXYsnvIQCBnBLA1+R0YOkWBFJGAF+TsgHBHAhAAAIpJJBpAS+eOt+u9G/bbrutGT9+vD3Lrm31+jdtm1eedl133nmnmT59us0D365dO/P000/b33fv3r1O/nflfteW++XLl9s0ccodzwUBCEAAX8McgAAEfBDA1/igTBsQgAAEsksg8wJeK+cS5QpQp9Xzfv362aB0N954oznqqKPslnmdW1eedq2kB1vhJdSVhkXlLrvsMtOrV6/sjiKWQwACiRPA1ySOmAYgAAFj7I5A3muYChCAAAQg0BSBzAt4dSwIQvfFF1+Ya6+91nTo0MHcdtttdnt9z5497bb51atX2xV3Cfp99tnH8njttdds8Lp11lnH3qdAeFwQgAAEmiKAr2FuQAACPgjga3xQpg0IQAAC2SSQCwEv9NoirxX4QYMGWZHeokUL8/DDD5uzzz7bdO7c2Z551+r7jjvuaLfX69JX7t/97nfmk08+MQMHDjTrr79+NkcRqyEAAW8E8DXeUNMQBApNAF9T6OGn8xCAAASaJJAbAS8RLrH+xBNP2K1n3bp1s51+8sknzfDhw03Lli1tpHrlih89erRRtHkuCEAAAmEJ4GvCEqM8BCBQDQF8TTXUuAcCEIBA/gnkRsBrqBYsWGCGDBlS2jbfqlUrO4IvvfSSOeecc8xzzz1nvvvd79oz8m3bts3/6NJDCEAgEQL4mkSwUikEIFCPAL6GKQEBCEAAAvUJ5ErAKzDdxIkTza233mq3ywdn3dVpnSfTmXj9W58+fUrR6ZkSEIAABMISwNeEJUZ5CECgGgL4mmqocQ8EIACBfBPIlYDXUL388svmhBNOsAHpFGV+k002yfcI0jsIQKAmBPA1NcFOoxAoHAF8TeGGnA5DAAIQaJZA7gS8AtMp3/uFF15og9oNGDDArLXWWkwDCEAAArESwNfEipPKIACBJgjga5gaEIAABCBQTiB3Al6de/fdd21u9x//+Mdm9913R8Az5yEAgUQI4GsSwUqlEIBAPQL4GqYEBCAAAQgEBHIp4BleCEAAAhCAAAQgAAEIQAACEIBA3ggg4PM2ovQHAhCAAAQgAAEIQAACEIAABHJJAAGfy2GlUxCAAAQgAAEIQAACEIAABCCQNwII+LyNKP2BAAQgAAEIQAACEIAABCAAgVwSQMDncljpFAQgAAEIQAACEIAABCAAAQjkjQACPm8jSn8gAAEIQAACEIAABCAAAQhAIJcEEPC5HFY6BQEIQAACEIAABCAAAQhAAAJ5I4CAz9uI0h8IQAACEIAABCAAAQhAAAIQyCUBBHwuh5VOQQACEIAABCAAAQhAAAIQgEDeCCDg8zai9AcCEIAABCAAAQhAAAIQgAAEckkAAZ/LYaVTEIAABCAAAQhAAAIQgAAEIJA3Agj4vI0o/YEABCAAAQhAAAIQgAAEIACBXBJAwOdyWOkUBCAAAQhAAAIQgAAEIAABCOSNAAI+byNKfyAAAQhAAAIQgAAEIAABCEAglwQQ8LkcVjoFAQhAAAIQgAAEIAABCEAAAnkjgIDP24jSHwhAAAIQgAAEIAABCEAAAhDIJQEEfC6HlU5BAAIQgAAEIAABCEAAAhCAQN4IIODzNqL0BwIQgAAEIAABCEAAAhCAAARySQABn8thpVMQgAAEIAABCEAAAhCAAAQgkDcCCPi8jSj9gQAEIAABCEAAAhCAAAQgAIFcEkDA53JY6RQEIAABCEAAAhCAAAQgAAEI5I0AAj5vI0p/IAABCEAAAhCAAAQgAAEIQCCXBBDwuRxWOgUBCEAAAhCAAAQgAAEIQAACeSOAgM/biNIfCEAAAhCAAAQgAAEIQAACEMglAQR8LoeVTkEAAhCAAAQgAAEIQAACEIBA3ggg4PM2ovQHAhCAAAQgAAEIQAACEIAABHJJAAGfy2GlUxCAAAQgAAEIQAACEIAABCCQNwII+LyNKP2BAAQgAAEIQAACEIAABCAAgVwSQMDncljpFAQgAAEIQAACEIAABCAAAQjkjQACPm8jSn8gAAEIQAACEIAABCAAAQhAIJcEEPC5HFY6BQEIQAACEIAABCAAAQhAAAJ5I4CAz9uI0h8IQAACEIAABCAAAQhAAAIQyCUBBHwuh5VOQQACEIAABCAAAQhAAAIQgEDeCCDg8zai9AcCEIAABCAAAQhAAAIQgAAEckkAAZ/LYaVTEIAABCAAAQhAAAIQgAAEIJA3Agj4vI0o/YEABCAAAQhAAAIQgAAEIACBXBJAwOdyWOkUBCAAAQhAAAIQgAAEIAABCOSNAAI+byNKfyAAAQhAAAIQgAAEIAABCEAglwQQ8LkcVjoFAQhAAAIQgAAEIAABCEAAAnkjgIDP24jSHwhAAAIQgAAEIAABCEAAAhDIJQEEfC6HlU5BAAIQgAAEIAABCEAAAhCAQN4IIODzNqL0BwIQgAAEIAABCEAAAhCAAARySQABn8thpVMQgAAEIAABCEAAAhCAAAQgkDcCCPi8jSj9gQAEIAABCEAAAhCAAAQgAIFcEkDA53JY6RQEIAABCEAAAhCAAAQgAAEI5I0AAj5vI0p/IAABCEAAAhCAAAQgAAEIQCCXBP4fmxUu8cFv8NoAAAAASUVORK5CYII=</figureUri><figureSize type="array"><element>560</element><element>420</element></figureSize><themeMode>auto</themeMode><regionNumbers type="array"><element>24</element><element>25</element><element>26</element><element>27</element><element>28</element><element>29</element><element>30</element><element>31</element><element>32</element><element>33</element><element>34</element><element>35</element><element>36</element><element>37</element><element>38</element><element>39</element></regionNumbers><originalRegionNumber>24</originalRegionNumber></outputData><lineNumbers type="array"><element>74</element><element>76</element><element>77</element><element>78</element><element>79</element><element>80</element><element>82</element><element>83</element><element>84</element><element>85</element><element>86</element><element>88</element><element>89</element><element>90</element><element>91</element><element>92</element></lineNumbers></element></outputArray><regionArray type="array"><element><code><sectionBreak>true</sectionBreak><endOfSection>false</endOfSection><regionNumber>0</regionNumber></code><startLine>8</startLine><endLine>8</endLine><outputIndexes type="array"/></element><element><code><sectionBreak>false</sectionBreak><endOfSection>false</endOfSection><regionNumber>1</regionNumber></code><startLine>9</startLine><endLine>9</endLine><outputIndexes type="array"/></element><element><code><sectionBreak>false</sectionBreak><endOfSection>false</endOfSection><regionNumber>2</regionNumber></code><startLine>13</startLine><endLine>13</endLine><outputIndexes type="array"/></element><element><code><sectionBreak>false</sectionBreak><endOfSection>false</endOfSection><regionNumber>3</regionNumber></code><startLine>14</startLine><endLine>14</endLine><outputIndexes type="array"/></element><element><code><sectionBreak>false</sectionBreak><endOfSection>false</endOfSection><regionNumber>4</regionNumber></code><startLine>17</startLine><endLine>21</endLine><outputIndexes type="array"/></element><element><code><sectionBreak>false</sectionBreak><endOfSection>false</endOfSection><regionNumber>5</regionNumber></code><startLine>23</startLine><endLine>23</endLine><outputIndexes type="array"/></element><element><code><sectionBreak>false</sectionBreak><endOfSection>false</endOfSection><regionNumber>6</regionNumber></code><startLine>24</startLine><endLine>24</endLine><outputIndexes type="array"/></element><element><code><sectionBreak>false</sectionBreak><endOfSection>false</endOfSection><regionNumber>7</regionNumber></code><startLine>25</startLine><endLine>25</endLine><outputIndexes type="array"/></element><element><code><sectionBreak>false</sectionBreak><endOfSection>false</endOfSection><regionNumber>8</regionNumber></code><startLine>27</startLine><endLine>27</endLine><outputIndexes type="array"/></element><element><code><sectionBreak>false</sectionBreak><endOfSection>false</endOfSection><regionNumber>9</regionNumber></code><startLine>28</startLine><endLine>28</endLine><outputIndexes type="array"/></element><element><code><sectionBreak>false</sectionBreak><endOfSection>false</endOfSection><regionNumber>10</regionNumber></code><startLine>29</startLine><endLine>29</endLine><outputIndexes type="array"/></element><element><code><sectionBreak>false</sectionBreak><endOfSection>false</endOfSection><regionNumber>11</regionNumber></code><startLine>30</startLine><endLine>30</endLine><outputIndexes type="array"/></element><element><code><sectionBreak>false</sectionBreak><endOfSection>false</endOfSection><regionNumber>12</regionNumber></code><startLine>33</startLine><endLine>33</endLine><outputIndexes type="array"><element>0</element></outputIndexes></element><element><code><sectionBreak>false</sectionBreak><endOfSection>false</endOfSection><regionNumber>13</regionNumber></code><startLine>34</startLine><endLine>34</endLine><outputIndexes type="array"><element>0</element></outputIndexes></element><element><code><sectionBreak>false</sectionBreak><endOfSection>false</endOfSection><regionNumber>14</regionNumber></code><startLine>35</startLine><endLine>35</endLine><outputIndexes type="array"/></element><element><code><sectionBreak>false</sectionBreak><endOfSection>false</endOfSection><regionNumber>15</regionNumber></code><startLine>36</startLine><endLine>36</endLine><outputIndexes type="array"/></element><element><code><sectionBreak>false</sectionBreak><endOfSection>false</endOfSection><regionNumber>16</regionNumber></code><startLine>38</startLine><endLine>38</endLine><outputIndexes type="array"><element>1</element></outputIndexes></element><element><code><sectionBreak>false</sectionBreak><endOfSection>false</endOfSection><regionNumber>17</regionNumber></code><startLine>41</startLine><endLine>84</endLine><outputIndexes type="array"><element>2</element><element>3</element><element>4</element><element>5</element><element>6</element><element>7</element><element>8</element><element>9</element><element>10</element><element>11</element><element>12</element><element>13</element><element>14</element><element>15</element><element>16</element><element>17</element><element>18</element><element>19</element><element>0</element></outputIndexes></element><element><code><sectionBreak>false</sectionBreak><endOfSection>false</endOfSection><regionNumber>18</regionNumber></code><startLine>86</startLine><endLine>86</endLine><outputIndexes type="array"><element>0</element></outputIndexes></element><element><code><sectionBreak>false</sectionBreak><endOfSection>false</endOfSection><regionNumber>19</regionNumber></code><startLine>87</startLine><endLine>87</endLine><outputIndexes type="array"><element>0</element></outputIndexes></element><element><code><sectionBreak>false</sectionBreak><endOfSection>false</endOfSection><regionNumber>20</regionNumber></code><startLine>88</startLine><endLine>88</endLine><outputIndexes type="array"><element>0</element></outputIndexes></element><element><code><sectionBreak>false</sectionBreak><endOfSection>false</endOfSection><regionNumber>21</regionNumber></code><startLine>89</startLine><endLine>89</endLine><outputIndexes type="array"><element>0</element></outputIndexes></element><element><code><sectionBreak>false</sectionBreak><endOfSection>false</endOfSection><regionNumber>22</regionNumber></code><startLine>90</startLine><endLine>90</endLine><outputIndexes type="array"><element>0</element></outputIndexes></element><element><code><sectionBreak>false</sectionBreak><endOfSection>false</endOfSection><regionNumber>23</regionNumber></code><startLine>91</startLine><endLine>91</endLine><outputIndexes type="array"><element>0</element></outputIndexes></element><element><code><sectionBreak>false</sectionBreak><endOfSection>false</endOfSection><regionNumber>24</regionNumber></code><startLine>94</startLine><endLine>94</endLine><outputIndexes type="array"><element>20</element></outputIndexes></element><element><code><sectionBreak>false</sectionBreak><endOfSection>false</endOfSection><regionNumber>25</regionNumber></code><startLine>96</startLine><endLine>96</endLine><outputIndexes type="array"><element>20</element></outputIndexes></element><element><code><sectionBreak>false</sectionBreak><endOfSection>false</endOfSection><regionNumber>26</regionNumber></code><startLine>97</startLine><endLine>97</endLine><outputIndexes type="array"><element>20</element></outputIndexes></element><element><code><sectionBreak>false</sectionBreak><endOfSection>false</endOfSection><regionNumber>27</regionNumber></code><startLine>98</startLine><endLine>98</endLine><outputIndexes type="array"><element>20</element></outputIndexes></element><element><code><sectionBreak>false</sectionBreak><endOfSection>false</endOfSection><regionNumber>28</regionNumber></code><startLine>99</startLine><endLine>99</endLine><outputIndexes type="array"><element>20</element></outputIndexes></element><element><code><sectionBreak>false</sectionBreak><endOfSection>false</endOfSection><regionNumber>29</regionNumber></code><startLine>100</startLine><endLine>100</endLine><outputIndexes type="array"><element>20</element></outputIndexes></element><element><code><sectionBreak>false</sectionBreak><endOfSection>false</endOfSection><regionNumber>30</regionNumber></code><startLine>102</startLine><endLine>102</endLine><outputIndexes type="array"><element>20</element></outputIndexes></element><element><code><sectionBreak>false</sectionBreak><endOfSection>false</endOfSection><regionNumber>31</regionNumber></code><startLine>103</startLine><endLine>103</endLine><outputIndexes type="array"><element>20</element></outputIndexes></element><element><code><sectionBreak>false</sectionBreak><endOfSection>false</endOfSection><regionNumber>32</regionNumber></code><startLine>104</startLine><endLine>104</endLine><outputIndexes type="array"><element>20</element></outputIndexes></element><element><code><sectionBreak>false</sectionBreak><endOfSection>false</endOfSection><regionNumber>33</regionNumber></code><startLine>105</startLine><endLine>105</endLine><outputIndexes type="array"><element>20</element></outputIndexes></element><element><code><sectionBreak>false</sectionBreak><endOfSection>false</endOfSection><regionNumber>34</regionNumber></code><startLine>106</startLine><endLine>106</endLine><outputIndexes type="array"><element>20</element></outputIndexes></element><element><code><sectionBreak>false</sectionBreak><endOfSection>false</endOfSection><regionNumber>35</regionNumber></code><startLine>108</startLine><endLine>108</endLine><outputIndexes type="array"><element>20</element></outputIndexes></element><element><code><sectionBreak>false</sectionBreak><endOfSection>false</endOfSection><regionNumber>36</regionNumber></code><startLine>109</startLine><endLine>109</endLine><outputIndexes type="array"><element>20</element></outputIndexes></element><element><code><sectionBreak>false</sectionBreak><endOfSection>false</endOfSection><regionNumber>37</regionNumber></code><startLine>110</startLine><endLine>110</endLine><outputIndexes type="array"><element>20</element></outputIndexes></element><element><code><sectionBreak>false</sectionBreak><endOfSection>false</endOfSection><regionNumber>38</regionNumber></code><startLine>111</startLine><endLine>111</endLine><outputIndexes type="array"><element>20</element></outputIndexes></element><element><code><sectionBreak>false</sectionBreak><endOfSection>true</endOfSection><regionNumber>39</regionNumber></code><startLine>112</startLine><endLine>112</endLine><outputIndexes type="array"><element>20</element></outputIndexes></element></regionArray></embeddedOutputs>
