# Supplementary material for: Discovering 3D hidden elasticity in isotropic and transversely isotropic materials with physics-informed UNets
Source: Acta Biomater. Author manuscript; Available in PMC 2026 Apr 29. (PMC13128258; doi:10.1016/j.actbio.2024.06.038)
Supplement: example [file NIHMS2148087-supplement-example.mlx › metadata/mwcoreProperties.xml]

<?xml version="1.0" encoding="UTF-8" standalone="yes" ?>
<mwcoreProperties xmlns="http://schemas.mathworks.com/package/2012/coreProperties">
  <contentType>application/vnd.mathworks.matlab.code</contentType>
  <contentTypeFriendlyName>MATLAB Code</contentTypeFriendlyName>
  <matlabRelease>R2024a</matlabRelease>
</mwcoreProperties>
