# Supplementary material for: Discovering 3D hidden elasticity in isotropic and transversely isotropic materials with physics-informed UNets
Source: Acta Biomater. Author manuscript; Available in PMC 2026 Apr 29. (PMC13128258; doi:10.1016/j.actbio.2024.06.038)
Supplement: example [file NIHMS2148087-supplement-example.mlx › metadata/mwcorePropertiesExtension.xml]

<?xml version="1.0" encoding="UTF-8" standalone="yes" ?>
<mwcoreProperties xmlns="http://schemas.mathworks.com/package/2014/corePropertiesExtension">
  <uuid>be5e0d9c-f6af-4ded-a7bf-d2340ab46a38</uuid>
</mwcoreProperties>
