# Supplementary material for: Discovering 3D hidden elasticity in isotropic and transversely isotropic materials with physics-informed UNets
Source: Acta Biomater. Author manuscript; Available in PMC 2026 Apr 29. (PMC13128258; doi:10.1016/j.actbio.2024.06.038)
Supplement: example [file NIHMS2148087-supplement-example.mlx › metadata/mwcorePropertiesReleaseInfo.xml]

<?xml version="1.0" encoding="UTF-8"?>
<!-- Version information for MathWorks R2024a Release -->
<MathWorks_version_info>
  <version>24.1.0.2568132</version>
  <release>R2024a</release>
  <description>Update 1</description>
  <date>Mar 28 2024</date>
  <checksum>3498494301</checksum>
</MathWorks_version_info>
