# Supplementary material for: Discovering 3D hidden elasticity in isotropic and transversely isotropic materials with physics-informed UNets
Source: Acta Biomater. Author manuscript; Available in PMC 2026 Apr 29. (PMC13128258; doi:10.1016/j.actbio.2024.06.038)
Supplement: tables [file NIHMS2148087-supplement-tables.csv]

biaxial_Mooney_Rivlin_tables_lambda_0_40_to_1_00
Number_of_Tests_n	Cond_GT_50_%	Det_LT_1_%	Both_Conditions_%	Max_Det	Min_Det	Avg_Det	Std_Det	Median_Det	Lambda_Max_Det	Max_Cond	Min_Cond	Avg_Cond	Std_Cond	Median_Cond	Lambda_Min_Cond	Lambda_Min_Expr	Det_at_Lambda_Min_Expr	Cond_at_Lambda_Min_Expr
1	14.5	14.5	8	1109.913196	0	146.0251605	232.3520517	39.16462994	[0.526315789473684 0.4]	Inf	6.700951908	Inf	NaN	11.63302141	[0.905263157894737 0.431578947368421]	[0.842105263157895 0.4]	457.3258258	6.836618085
2	1.3775	0.8075	0.115	7041.176738	0	420.0843309	567.1578701	220.1242263	[0.4 0.4 1 0.4]	Inf	4.111075777	Inf	NaN	8.917572195	[0.557894736842105 0.557894736842105 1 0.4]	[0.526315789473684 0.526315789473684 1 0.4]	1535.071478	4.347330653
3	0.236345313	0.044959375	0.002059375	9964.968556	0	740.084257	849.2104523	460.2748046	[0.4 0.4 1 0.4 1 0.4]	Inf	3.819141602	Inf	NaN	8.182568772	[0.526315789473684 0.526315789473684 1 0.4 1 0.4]	[0.494736842105263 0.494736842105263 1 0.4 1 0.4]	3107.107932	4.034561014
equibiaxial_Mooney_Rivlin_tables_lambda_0_40_to_1_00
Number_of_Tests_n	Cond_GT_50_%	Det_LT_1_%	Both_Conditions_%	Max_Det	Min_Det	Avg_Det	Std_Det	Median_Det	Lambda_Max_Det	Max_Cond	Min_Cond	Avg_Cond	Std_Cond	Median_Cond	Lambda_Min_Cond	Lambda_Min_Expr	Det_at_Lambda_Min_Expr	Cond_at_Lambda_Min_Expr
1	100	100	100	8.17E-06	0	8.95E-07	1.99E-06	3.86E-08	0.526315789	Inf	111866422.5	Inf	NaN	268885483.6	0.842105263	0.842105263	1.28E-07	111866422.5
2	47	22.5	19	1103.141962	0	124.4747373	224.2450745	23.23896129	[0.526315789473684 0.4]	Inf	21.03980368	Inf	NaN	45.77044441	[0.810526315789474 0.652631578947368]	[0.652631578947368 0.494736842105263]	187.7492234	26.44711796
3	20.6875	4.675	2.9875	1560.078324	0	270.9367431	351.5267055	113.6105283	[0.526315789473684 0.4 0.4]	Inf	16.00001324	Inf	NaN	31.56583535	[0.810526315789474 0.810526315789474 0.652631578947368]	[0.589473684210526 0.589473684210526 0.431578947368421]	814.5874404	24.32493254
4	10.2875	1.055	0.4675	2206.283924	0	428.5435598	458.5589665	250.5869859	[0.526315789473684 0.4 0.526315789473684 0.4]	Inf	13.94329785	Inf	NaN	28.02618255	[0.810526315789474 0.621052631578947 0.810526315789474 0.810526315789474]	[0.557894736842105 0.557894736842105 0.4 0.557894736842105]	1828.799151	23.49325983
5	5.5825	0.2559375	0.07734375	2702.134921	0	593.487735	551.6460767	418.0288328	[0.526315789473684 0.4 0.526315789473684 0.4 0.4]	Inf	12.58769183	Inf	NaN	26.18178359	[0.810526315789474 0.621052631578947 0.810526315789474 0.810526315789474 0.810526315789474]	[0.557894736842105 0.557894736842105 0.4 0.557894736842105 0.557894736842105]	2111.715364	21.00407476
6	3.188351563	0.05835	0.0134375	3309.425886	0	763.4516472	633.9976926	587.967757	[0.526315789473684 0.4 0.4 0.526315789473684 0.4 0.526315789473684]	Inf	11.71833733	Inf	NaN	25.05731996	[0.810526315789474 0.810526315789474 0.810526315789474 0.621052631578947 0.810526315789474 0.810526315789474]	[0.557894736842105 0.557894736842105 0.4 0.557894736842105 0.557894736842105 0.557894736842105]	2360.969552	19.37601616
pure_shear_Mooney_Rivlin_tables_lambda_0_40_to_1_00
Number_of_Tests_n	Cond_GT_50_%	Det_LT_1_%	Both_Conditions_%	Max_Det	Min_Det	Avg_Det	Std_Det	Median_Det	Lambda_Max_Det	Max_Cond	Min_Cond	Avg_Cond	Std_Cond	Median_Cond	Lambda_Min_Cond	Lambda_Min_Expr	Det_at_Lambda_Min_Expr	Cond_at_Lambda_Min_Expr
1	10	35	10	268.569	0	38.02285195	70.29265362	4.812673505	0.4	Inf	7.042612887	Inf	NaN	9.407557614	0.463157895	0.431578947	170.7635346	7.076901926
2	1	11.5	1	537.138	0	76.11042852	97.03323332	31.84929962	[0.4 0.4]	Inf	7.042612887	Inf	NaN	7.592994317	[0.463157894736842 0.463157894736842]	[0.4 0.4]	537.138	7.186632743
3	0.1	3.5125	0.1	805.707	0	114.2189039	118.7042538	72.80641899	[0.4 0.4 0.4]	Inf	7.042612887	Inf	NaN	7.282416653	[1 0.463157894736842 0.463157894736842]	[0.4 0.4 0.4]	805.707	7.186632743
4	0.01	0.995625	0.01	1074.276	0	152.3343783	137.0571579	114.4114327	[0.4 0.4 0.4 0.4]	Inf	7.042612887	Inf	NaN	7.244367016	[1 1 0.463157894736842 0.463157894736842]	[0.4 0.4 0.4 0.4]	1074.276	7.186632743
5	0.001	0.2665625	0.001	1342.845	0	190.4519712	153.2285916	158.0344752	[0.4 0.4 0.4 0.4 0.4]	Inf	7.042612887	Inf	NaN	7.240095818	[1 0.463157894736842 0.463157894736842 0.463157894736842 0.463157894736842]	[0.4 0.4 0.4 0.4 0.4]	1342.845	7.186632743
6	0.000109375	0.069079688	0.000109375	1611.414	0	228.569892	167.8469942	196.1594101	[0.4 0.4 0.4 0.4 0.4 0.4]	Inf	7.042612887	Inf	NaN	7.238497624	[1 1 0.463157894736842 0.463157894736842 0.463157894736842 0.463157894736842]	[0.4 0.4 0.4 0.4 0.4 0.4]	1611.414	7.186632743
uniaxial_Mooney_Rivlin_tables_lambda_0_40_to_1_00
Number_of_Tests_n	Cond_GT_50_%	Det_LT_1_%	Both_Conditions_%	Max_Det	Min_Det	Avg_Det	Std_Det	Median_Det	Lambda_Max_Det	Max_Cond	Min_Cond	Avg_Cond	Std_Cond	Median_Cond	Lambda_Min_Cond	Lambda_Min_Expr	Det_at_Lambda_Min_Expr	Cond_at_Lambda_Min_Expr
1	100	100	100	4.41E-06	0	3.56E-07	1.06E-06	0	0.4	Inf	97260229.83	Inf	NaN	243726012.2	0.94	0.78	4.10E-08	1.50E+08
2	48.5	41	33.5	43.95765738	0	6.52473208	9.893146688	1.98539105	[0.56 0.4]	Inf	24.48588732	Inf	NaN	48.22175527	[0.65 0.46]	[0.59 0.4]	43	24.9
3	19.8625	16.675	9.8875	62.16551524	0	13.87560074	15.10303279	7.868229387	[0.56 0.56 0.4]	Inf	18.7305601	Inf	NaN	31.1122286	[0.65 0.65 0.43]	[0.59 0.59 0.4]	60.9	18.9
4	7.81625	7.03875	3.04625	87.91531476	0	21.60665911	19.34852417	15.87342038	[0.56 0.56 0.4 0.4]	Inf	16.12059765	Inf	NaN	25.96613434	[0.65 0.65 0.65 0.43]	[0.62 0.4 0.62 0.59]	72.3	16.3
5	3.0271875	2.81625	0.98234375	107.6738309	0	29.58050262	22.95674132	24.47847193	[0.4 0.4 0.4 0.56 0.56]	Inf	14.67875427	Inf	NaN	23.52401117	[0.65 0.65 0.65 0.43 0.65]	[0.62 0.62 0.62 0.62 0.4]	82.1	14.7
6	1.182598438	1.08999375	0.320896875	131.8729721	0	37.71151075	26.09346434	33.41848821	[0.4 0.4 0.4 0.56 0.56 0.56]	Inf	13.65828792	Inf	NaN	22.00327426	[0.68 0.68 0.68 0.43 0.68 0.68]	[0.62 0.62 0.62 0.62 0.62 0.4]	91.8	13.8
biaxial_Mooney_Rivlin_tables_lambda_0_40_to_2_00
Number_of_Tests_n	Cond_GT_50_%	Det_LT_1_%	Both_Conditions_%	Max_Det	Min_Det	Avg_Det	Std_Det	Median_Det	Lambda_Max_Det	Max_Cond	Min_Cond	Avg_Cond	Std_Cond	Median_Cond	Lambda_Min_Cond	Lambda_Min_Expr	Det_at_Lambda_Min_Expr	Cond_at_Lambda_Min_Expr
1	12.5	18.5	8	1076.613195	0	40.60895158	138.3751602	6.720809312	[0.484210526315789 0.4]	870762931.3	2.13655788	13496120.42	75683360.9	10.36673714	[1.83157894736842 0.652631578947368]	[2 0.568421052631579]	18.80939964	2.480256317
2	0.7425	0.8175	0.06375	7531.196679	0	140.2587674	384.4419138	29.59006762	[1.57894736842105 0.4 0.4 0.4]	870762931.3	1.966291911	33751.41691	3839068.135	7.207375702	[2 0.4 0.652631578947368 0.568421052631579]	[2 0.4 0.652631578947368 0.568421052631579]	821.2621243	1.966291911
3	0.15515	0.0312	0.00065625	10650.72051	0	265.7960993	607.8711055	61.30740658	[1.57894736842105 0.4 1.57894736842105 0.4 0.4 0.4]	922390455.9	1.849443523	81.43902059	170106.3183	6.348068218	[0.568421052631579 0.568421052631579 2 0.4 2 0.4]	[0.568421052631579 0.568421052631579 2 0.4 2 0.4]	1684.751949	1.849443523
equibiaxial_Mooney_Rivlin_tables_lambda_0_40_to_2_00
Number_of_Tests_n	Cond_GT_50_%	Det_LT_1_%	Both_Conditions_%	Max_Det	Min_Det	Avg_Det	Std_Det	Median_Det	Lambda_Max_Det	Max_Cond	Min_Cond	Avg_Cond	Std_Cond	Median_Cond	Lambda_Min_Cond	Lambda_Min_Expr	Det_at_Lambda_Min_Expr	Cond_at_Lambda_Min_Expr
1	100	100	100	1.77E-05	0	1.05E-06	3.93E-06	0	0.484210526	870762931.3	85555336.87	241999984.9	190965077.1	170464675.2	1.494736842	1.410526316	1.46E-07	97630231.96
2	23	14.5	11	2941.029	0	161.6181103	415.634448	12.01750603	[2 0.4]	870762931.3	2.013406809	12100046.57	67270466.62	20.4284339	[2 0.652631578947368]	[2 0.652631578947368]	219.3553765	2.013406809
3	5.875	1.825	1	4159.243099	0	370.6334362	676.7641325	56.58496156	[2 0.4 0.4]	758248130	2.01348051	552666.0005	13531551.48	12.74168563	[2 0.652631578947368 0.989473684210526]	[2 2 0.568421052631579]	666.7985516	2.062295172
4	1.9775	0.2575	0.08625	5882.058	0	607.9452019	906.1186074	174.0586259	[2 2 0.4 0.4]	870762931.3	1.866849281	30263.2476	3413237.575	9.571119256	[2 2 2 0.568421052631579]	[2 2 2 0.568421052631579]	816.6581063	1.866849281
5	0.76609375	0.03375	0.0071875	7204.020369	0	864.5448795	1112.190549	339.3123907	[2 2 0.4 0.4 0.4]	1072160310	1.806612741	1744.869223	969063.2934	7.551991823	[2 2 2 2 0.568421052631579]	[2 2 2 2 0.484210526315789]	2199.393227	2.755062735
6	0.3270875	0.0042375	0.000746875	8823.087	0	1134.986894	1299.389355	556.5201084	[2 2 2 0.4 0.4 0.4]	1936762793	1.806630216	110.319244	294230.702	6.768789471	[2 2 2 2 0.989473684210526 0.568421052631579]	[2 2 2 2 2 0.484210526315789]	2458.996382	2.495279421
pure_shear_Mooney_Rivlin_tables_lambda_0_40_to_2_00
Number_of_Tests_n	Cond_GT_50_%	Det_LT_1_%	Both_Conditions_%	Max_Det	Min_Det	Avg_Det	Std_Det	Median_Det	Lambda_Max_Det	Max_Cond	Min_Cond	Avg_Cond	Std_Cond	Median_Cond	Lambda_Min_Cond	Lambda_Min_Expr	Det_at_Lambda_Min_Expr	Cond_at_Lambda_Min_Expr
1	5	30	5	268.569	7.67E-05	23.04021747	60.71826773	3.999386051	0.4	237.7709554	3.660118106	21.25068756	51.56587382	7.31536553	2	2	16.875	3.660118106
2	0.25	8	0.25	537.138	0.00015331	47.60738184	84.93807765	13.87885859	[0.4 0.4]	237.7709554	3.500265919	7.434830857	12.28975491	6.047339284	[0.736842105263158 2]	[0.568421052631579 2]	60.19338857	4.35569935
3	0.0125	1.9625	0.0125	805.707	0.000229965	72.89098835	104.7726785	25.2991576	[0.4 0.4 0.4]	237.7709554	3.490668812	5.973134496	3.527197724	5.620256154	[2 2 0.652631578947368]	[2 2 0.568421052631579]	83.96949323	3.815316994
4	0.000625	0.43	0.000625	1074.276	0.00030662	98.57248133	121.6354646	38.27768551	[0.4 0.4 0.4 0.4]	237.7709554	3.453162979	5.65407076	1.767903546	5.515995779	[2 2 2 0.652631578947368]	[2 2 2 0.484210526315789]	177.379889	4.267005965
5	3.13E-05	0.08309375	3.13E-05	1342.845	0.000383276	124.4994982	136.4937853	57.63015715	[0.4 0.4 0.4 0.4 0.4]	237.7709554	3.453215866	5.551852265	1.388537383	5.515625224	[2 2 0.989473684210526 2 0.652631578947368]	[2 2 2 2 0.484210526315789]	201.9445284	4.03464001
6	1.56E-06	0.014864063	1.56E-06	1611.414	0.000459931	150.5883005	149.8977542	84.86335575	[0.4 0.4 0.4 0.4 0.4 0.4]	237.7709554	3.453268759	5.519485387	1.248206479	5.548494595	[2 2 0.989473684210526 2 0.989473684210526 0.652631578947368]	[2 2 2 2 2 0.484210526315789]	225.0979594	3.879077431
uniaxial_Mooney_Rivlin_tables_lambda_0_40_to_2_00
Number_of_Tests_n	Cond_GT_50_%	Det_LT_1_%	Both_Conditions_%	Max_Det	Min_Det	Avg_Det	Std_Det	Median_Det	Lambda_Max_Det	Max_Cond	Min_Cond	Avg_Cond	Std_Cond	Median_Cond	Lambda_Min_Cond	Lambda_Min_Expr	Det_at_Lambda_Min_Expr	Cond_at_Lambda_Min_Expr
1	100	100	100	4.41E-06	0	3.03E-07	1.01E-06	8.72E-09	0.4	3714720986	88025730.01	408734397.1	793354126.6	194966929.2	0.821052632	0.484210526	1.30E-06	102881347.2
2	25.5	52	21	81.9	0	7.136315379	14.32129765	0.928467877	[2 0.4]	3714720986	4.150783019	20436766.44	194749477.4	25.1797891	[2 0.652631578947368]	[2 0.652631578947368]	12.24906568	4.150783019
3	5.8375	21.325	4.2625	115.8240908	0	15.71802442	22.79364156	4.497345615	[2 2 0.4]	544905092	3.720577253	597320.6931	13543469.52	13.77155653	[2 2 0.652631578947368]	[2 2 0.568421052631579]	31.49632512	4.044950154
4	1.28625	7.3125	0.85625	163.8	0	25.12324085	30.031838	11.88625251	[2 2 0.4 0.4]	3714720986	3.625688435	51105.46023	9778726.439	10.51837139	[2 2 2 0.568421052631579]	[2 2 2 0.484210526315789]	71.75132763	4.619733608
5	0.3078125	2.238125	0.1715625	200.6132099	0	35.07729076	36.39673382	20.88555082	[2 2 0.4 0.4 0.4]	512826750	3.431118945	1439.577354	669176.2934	8.770356688	[2 2 2 2 0.568421052631579]	[2 2 2 2 0.484210526315789]	82.85129665	4.131016779
6	0.076110938	0.6302875	0.031457813	245.7	0	45.41198015	42.07682622	31.07794694	[2 2 2 0.4 0.4 0.4]	472831433.8	3.337413262	69.59999958	119233.657	8.127553771	[2 2 2 2 2 0.568421052631579]	[2 2 2 2 2 0.484210526315789]	92.63056566	3.814562716
biaxial_Mooney_Rivlin_tables_lambda_1_00_to_2_00
Number_of_Tests_n	Cond_GT_20_%	Det_LT_1_%	Both_Conditions_%	Max_Det	Min_Det	Avg_Det	Std_Det	Median_Det	Lambda_Max_Det	Max_Cond	Min_Cond	Avg_Cond	Std_Cond	Median_Cond	Lambda_Min_Cond	Lambda_Min_Expr	Det_at_Lambda_Min_Expr	Cond_at_Lambda_Min_Expr
1	314953.2227	14.59960938	11.62109375	21.11026187	0	7.286950953	5.774302634	6.041188228	[2 1.3015873015873]	Inf	3.660118106	Inf	NaN	13.48585696	[2 1]	[2 1.01587301587302]	17.3409205	3.787449693
2	85.24825573	0.419783592	0.261044502	64.87828523	0	20.66422659	9.958162915	20.48403343	[2 2 2 1]	Inf	3.651713695	Inf	NaN	10.07037091	[2 1 1.12698412698413 1]	[2 1.07936507936508 2 1]	36.04305866	3.991011151
equibiaxial_Mooney_Rivlin_tables_lambda_1_00_to_2_00
Number_of_Tests_n	Cond_GT_20_%	Det_LT_1_%	Both_Conditions_%	Max_Det	Min_Det	Avg_Det	Std_Det	Median_Det	Lambda_Max_Det	Max_Cond	Min_Cond	Avg_Cond	Std_Cond	Median_Cond	Lambda_Min_Cond	Lambda_Min_Expr	Det_at_Lambda_Min_Expr	Cond_at_Lambda_Min_Expr
1	13250109.38	100	100	7.15E-07	0	1.59E-07	2.19E-07	2.80E-08	1.761904762	Inf	83981117.54	Inf	NaN	167081723.8	1.73015873	1.46031746	1.61E-07	96976917.08
2	207090.7715	19.3359375	19.23828125	19.50338297	0	5.919546607	5.110209522	4.575718697	[2 1.3968253968254]	Inf	13.82921709	Inf	NaN	22.83709249	[1.73015873015873 1.25396825396825]	[2 1.36507936507937]	19.41843151	14.7322394
3	3272.711182	3.370666504	3.226470947	27.5819487	0	11.69052333	6.839483632	11.30445436	[2 1.3968253968254 1.3968253968254]	Inf	10.60275428	Inf	NaN	17.91457392	[1.76190476190476 1.23809523809524 1.23809523809524]	[1.33333333333333 1.33333333333333 2]	27.12532507	11.10055301
4	76.88395977	0.603795052	0.563216209	39.00676593	0	17.38257265	8.046089664	17.64258605	[2 1.3968253968254 1.3968253968254 2]	Inf	9.219726677	Inf	NaN	15.96530244	[1.77777777777778 1.22222222222222 1.22222222222222 1.22222222222222]	[1.33333333333333 1.33333333333333 2 1.33333333333333]	33.22160277	9.63509758
pure_shear_Mooney_Rivlin_tables_lambda_1_00_to_2_00
Number_of_Tests_n	Cond_GT_20_%	Det_LT_1_%	Both_Conditions_%	Max_Det	Min_Det	Avg_Det	Std_Det	Median_Det	Lambda_Max_Det	Max_Cond	Min_Cond	Avg_Cond	Std_Cond	Median_Cond	Lambda_Min_Cond	Lambda_Min_Expr	Det_at_Lambda_Min_Expr	Cond_at_Lambda_Min_Expr
1	22347331.25	31.25	12.5	16.875	0	5.116036583	5.127070321	3.344932139	2	Inf	3.660118106	Inf	NaN	5.525350988	2	2	16.875	3.660118106
2	349178.9063	8.129882813	1.85546875	33.75	0	10.48555169	7.309448498	9.744511842	[2 2]	Inf	3.651713695	Inf	NaN	4.464083582	[2 1.12698412698413]	[2 2]	33.75	3.660118106
3	5456.203842	1.885223389	0.283432007	50.625	0	15.91835155	8.974514408	15.48526831	[2 2 2]	Inf	3.64682953	Inf	NaN	4.257710106	[1.11111111111111 1.11111111111111 2]	[2 2 2]	50.625	3.660118106
4	85.29850841	0.403618813	0.045323372	67.5	0	21.36709288	10.35463603	20.86426343	[2 2 2 2]	Inf	3.643602409	Inf	NaN	4.185325917	[2 1.11111111111111 1.0952380952381 1.0952380952381]	[2 2 2 2]	67.5	3.660118106
uniaxial_Mooney_Rivlin_tables_lambda_1_00_to_2_00
Number_of_Tests_n	Cond_GT_20_%	Det_LT_1_%	Both_Conditions_%	Max_Det	Min_Det	Avg_Det	Std_Det	Median_Det	Lambda_Max_Det	Max_Cond	Min_Cond	Avg_Cond	Std_Cond	Median_Cond	Lambda_Min_Cond	Lambda_Min_Expr	Det_at_Lambda_Min_Expr	Cond_at_Lambda_Min_Expr
1	100	100	100	1.03E-07	0	2.21E-08	2.86E-08	5.34E-09	1.984126984	Inf	96096434.87	Inf	NaN	194381581.2	1.142857143	1.984126984	1.03E-07	115359450.8
2	75.92773438	89.79492188	75.1953125	1.350358278	0	0.45401559	0.360483277	0.380345742	[2 1.34920634920635]	Inf	13.73063776	Inf	NaN	31.70790431	[2 1.26984126984127]	[2 1.3015873015873]	1.335881742	13.79927277
3	61.03515625	57.49435425	47.21183777	1.909694992	0	0.891177286	0.462540518	0.891629673	[1.34920634920635 1.34920634920635 2]	Inf	11.03392275	Inf	NaN	22.27450355	[2 1.23809523809524 1.23809523809524]	[1.28571428571429 1.28571428571429 2]	1.872038529	11.26949582
4	50.54477453	28.52677107	23.7937808	2.700716557	0	1.317801757	0.528846182	1.35669028	[2 2 1.34920634920635 1.34920634920635]	Inf	9.929769051	Inf	NaN	20.09073951	[1.20634920634921 1.20634920634921 2 1.20634920634921]	[1.26984126984127 1.26984126984127 1.26984126984127 2]	2.26464102	10.28799191
biaxial_Neo_Hookean_tables_lambda_0_40_to_1_00
Number_of_Tests_n	Cond_GT_50_%	Det_LT_1_%	Both_Conditions_%	Max_Det	Min_Det	Avg_Det	Std_Det	Median_Det	Lambda_Max_Det	Max_Cond	Min_Cond	Avg_Cond	Std_Cond	Median_Cond	Lambda_Min_Cond	Lambda_Min_Expr	Det_at_Lambda_Min_Expr	Cond_at_Lambda_Min_Expr
1	0.25	2.5	0.25	275.0822156	0	31.90403577	38.68433065	19.20074846	[0.4 0.4]	Inf	1	Inf	NaN	1	[0.4 0.4]	[0.4 0.4]	275.0822156	1
2	0.000625	0.0325	0.000625	389.025	0	52.83805824	47.21610974	38.27148075	[0.4 0.4 0.4 0.4]	Inf	1	Inf	NaN	1	[0.4 0.4 0.4 0.4]	[0.4 0.4 0.4 0.4]	389.025	1
3	1.56E-06	0.000351563	1.56E-06	476.4563736	0	69.47832548	52.00551468	54.12145897	[0.4 0.4 0.4 0.4 0.4 0.4]	Inf	1	Inf	NaN	1	[0.4 0.4 0.4 0.4 0.4 0.4]	[0.4 0.4 0.4 0.4 0.4 0.4]	476.4563736	1
equibiaxial_Neo_Hookean_tables_lambda_0_40_to_1_00
Number_of_Tests_n	Cond_GT_50_%	Det_LT_1_%	Both_Conditions_%	Max_Det	Min_Det	Avg_Det	Std_Det	Median_Det	Lambda_Max_Det	Max_Cond	Min_Cond	Avg_Cond	Std_Cond	Median_Cond	Lambda_Min_Cond	Lambda_Min_Expr	Det_at_Lambda_Min_Expr	Cond_at_Lambda_Min_Expr
1	5	15	5	194.5125	0	33.98416099	51.69028047	10.59083727	0.4	Inf	1	Inf	NaN	1	0.4	0.4	194.5125	1
2	0.25	2	0.25	275.0822156	0	59.55460489	62.04273015	35.90114017	[0.4 0.4]	Inf	1	Inf	NaN	1	[0.4 0.4]	[0.4 0.4]	275.0822156	1
3	0.0125	0.2125	0.0125	336.9055327	0	80.5833473	67.72399554	60.44951061	[0.4 0.4 0.4]	Inf	1	Inf	NaN	1	[0.4 0.4 0.4]	[0.4 0.4 0.4]	336.9055327	1
4	0.000625	0.02	0.000625	389.025	0	98.66742735	70.97623843	83.14663636	[0.4 0.4 0.4 0.4]	Inf	1	Inf	NaN	1	[0.4 0.4 0.4 0.4]	[0.4 0.4 0.4 0.4]	389.025	1
5	3.13E-05	0.00178125	3.13E-05	434.9431725	0	114.6604156	72.93189249	100.0305457	[0.4 0.4 0.4 0.4 0.4]	Inf	1	Inf	NaN	1	[0.4 0.4 0.4 0.4 0.4]	[0.4 0.4 0.4 0.4 0.4]	434.9431725	1
6	1.56E-06	0.000154688	1.56E-06	476.4563736	0	129.0827949	74.14119211	124.7904373	[0.4 0.4 0.4 0.4 0.4 0.4]	Inf	1	Inf	NaN	1	[0.4 0.4 0.4 0.4 0.4 0.4]	[0.4 0.4 0.4 0.4 0.4 0.4]	476.4563736	1
pure_shear_Neo_Hookean_tables_lambda_0_40_to_1_00
Number_of_Tests_n	Cond_GT_50_%	Det_LT_1_%	Both_Conditions_%	Max_Det	Min_Det	Avg_Det	Std_Det	Median_Det	Lambda_Max_Det	Max_Cond	Min_Cond	Avg_Cond	Std_Cond	Median_Cond	Lambda_Min_Cond	Lambda_Min_Expr	Det_at_Lambda_Min_Expr	Cond_at_Lambda_Min_Expr
1	5	20	5	32.20950947	0	8.383084259	9.107408915	4.914323331	0.4	Inf	1	Inf	NaN	1	0.4	0.4	32.20950947	1
2	0.25	2.75	0.25	45.55112512	0	13.92226887	10.22640631	11.39044702	[0.4 0.4]	Inf	1	Inf	NaN	1	[0.4 0.4]	[0.4 0.4]	45.55112512	1
3	0.0125	0.3625	0.0125	55.78850688	0	18.228366	10.72204763	16.86122828	[0.4 0.4 0.4]	Inf	1	Inf	NaN	1	[0.4 0.4 0.4]	[0.4 0.4 0.4]	55.78850688	1
4	0.000625	0.0475	0.000625	64.41901893	0	21.82945207	10.94398405	21.11054679	[0.4 0.4 0.4 0.4]	Inf	1	Inf	NaN	1	[0.4 0.4 0.4 0.4]	[0.4 0.4 0.4 0.4]	64.41901893	1
5	3.13E-05	0.00584375	3.13E-05	72.02265269	0	24.96780668	11.04433962	24.86082631	[0.4 0.4 0.4 0.4 0.4]	Inf	1	Inf	NaN	1	[0.4 0.4 0.4 0.4 0.4]	[0.4 0.4 0.4 0.4 0.4]	72.02265269	1
6	1.56E-06	0.000667188	1.56E-06	78.89686306	0	27.77641397	11.08662946	27.71492356	[0.4 0.4 0.4 0.4 0.4 0.4]	Inf	1	Inf	NaN	1	[0.4 0.4 0.4 0.4 0.4 0.4]	[0.4 0.4 0.4 0.4 0.4 0.4]	78.89686306	1
uniaxial_Neo_Hookean_tables_lambda_0_40_to_1_00
Number_of_Tests_n	Cond_GT_50_%	Det_LT_1_%	Both_Conditions_%	Max_Det	Min_Det	Avg_Det	Std_Det	Median_Det	Lambda_Max_Det	Max_Cond	Min_Cond	Avg_Cond	Std_Cond	Median_Cond	Lambda_Min_Cond	Lambda_Min_Expr	Det_at_Lambda_Min_Expr	Cond_at_Lambda_Min_Expr
1	5	25	5	11.7	0	3.720187267	3.406660522	2.687868031	0.4	Inf	1	Inf	NaN	1	0.4	0.4	11.7	1
2	0.25	5.5	0.25	16.54629868	0	6.024278874	3.670349788	5.425196606	[0.4 0.4]	Inf	1	Inf	NaN	1	[0.4 0.4]	[0.4 0.4]	16.54629868	1
3	0.0125	1.0875	0.0125	20.26499445	0	7.774033592	3.763078404	7.529189712	[0.4 0.4 0.4]	Inf	1	Inf	NaN	1	[0.4 0.4 0.4]	[0.4 0.4 0.4]	20.26499445	1
4	0.000625	0.190625	0.000625	23.4	0	9.224394993	3.790788377	9.180494426	[0.4 0.4 0.4 0.4]	Inf	1	Inf	NaN	1	[0.4 0.4 0.4 0.4]	[0.4 0.4 0.4 0.4]	23.4	1
5	3.13E-05	0.03040625	3.13E-05	26.16199534	0	10.48444984	3.794815971	10.56241942	[0.4 0.4 0.4 0.4 0.4]	Inf	1	Inf	NaN	1	[0.4 0.4 0.4 0.4 0.4]	[0.4 0.4 0.4 0.4 0.4]	26.16199534	1
6	1.56E-06	0.004598438	1.56E-06	28.65902999	0	11.61138887	3.790095416	11.77381006	[0.4 0.4 0.4 0.4 0.4 0.4]	Inf	1	Inf	NaN	1	[0.4 0.4 0.4 0.4 0.4 0.4]	[0.4 0.4 0.4 0.4 0.4 0.4]	28.65902999	1
biaxial_Neo_Hookean_tables_lambda_0_40_to_2_00
Number_of_Tests_n	Cond_GT_50_%	Det_LT_1_%	Both_Conditions_%	Max_Det	Min_Det	Avg_Det	Std_Det	Median_Det	Lambda_Max_Det	Max_Cond	Min_Cond	Avg_Cond	Std_Cond	Median_Cond	Lambda_Min_Cond	Lambda_Min_Expr	Det_at_Lambda_Min_Expr	Cond_at_Lambda_Min_Expr
1	0	1.75	0	275.0822156	0.18345643	9.730925992	22.8804596	3.949372251	[0.4 0.4]	1	1	1	0	1	[0.4 0.4]	[0.4 0.4]	275.0822156	1
2	0	0.028125	0	389.025	0.259446571	16.71996355	30.89083861	6.157344544	[0.4 0.4 0.4 0.4]	1	1	1	0	1	[0.4 0.4 0.4 0.4]	[0.4 0.4 0.4 0.4]	389.025	1
3	0	0.000279688	0	476.4563736	0.317755858	22.81152549	36.47364825	9.220182502	[0.4 0.4 0.4 0.4 0.4 0.4]	1	1	1	0	1	[0.4 0.4 0.4 0.4 0.4 0.4]	[0.4 0.4 0.4 0.4 0.4 0.4]	476.4563736	1
equibiaxial_Neo_Hookean_tables_lambda_0_40_to_2_00
Number_of_Tests_n	Cond_GT_50_%	Det_LT_1_%	Both_Conditions_%	Max_Det	Min_Det	Avg_Det	Std_Det	Median_Det	Lambda_Max_Det	Max_Cond	Min_Cond	Avg_Cond	Std_Cond	Median_Cond	Lambda_Min_Cond	Lambda_Min_Expr	Det_at_Lambda_Min_Expr	Cond_at_Lambda_Min_Expr
1	0	10	0	194.5125	0.129723286	18.09539668	44.87587413	3.270555428	0.4	1	1	1	0	1	0.4	0.4	194.5125	1
2	0	0.75	0	275.0822156	0.18345643	33.2195133	58.19037505	4.92246041	[0.4 0.4]	1	1	1	0	1	[0.4 0.4]	[0.4 0.4]	275.0822156	1
3	0	0.05	0	336.9055327	0.224687322	46.80941394	67.31441851	9.292907984	[0.4 0.4 0.4]	1	1	1	0	1	[0.4 0.4 0.4]	[0.4 0.4 0.4]	336.9055327	1
4	0	0.003125	0	389.025	0.259446571	59.27392161	73.81745931	17.74556727	[0.4 0.4 0.4 0.4]	1	1	1	0	1	[0.4 0.4 0.4 0.4]	[0.4 0.4 0.4 0.4]	389.025	1
5	0	0.0001875	0	434.9431725	0.290070085	70.83231488	78.64961146	33.11528548	[0.4 0.4 0.4 0.4 0.4]	1	1	1	0	1	[0.4 0.4 0.4 0.4 0.4]	[0.4 0.4 0.4 0.4 0.4]	434.9431725	1
6	0	1.09E-05	0	476.4563736	0.317755858	81.63205264	82.3394172	37.08949537	[0.4 0.4 0.4 0.4 0.4 0.4]	1	1	1	0	1	[0.4 0.4 0.4 0.4 0.4 0.4]	[0.4 0.4 0.4 0.4 0.4 0.4]	476.4563736	1
pure_shear_Neo_Hookean_tables_lambda_0_40_to_2_00
Number_of_Tests_n	Cond_GT_50_%	Det_LT_1_%	Both_Conditions_%	Max_Det	Min_Det	Avg_Det	Std_Det	Median_Det	Lambda_Max_Det	Max_Cond	Min_Cond	Avg_Cond	Std_Cond	Median_Cond	Lambda_Min_Cond	Lambda_Min_Expr	Det_at_Lambda_Min_Expr	Cond_at_Lambda_Min_Expr
1	0	15	0	32.20950947	0.09566224	5.281632817	7.503489367	3.034472294	0.4	1	1	1	0	1	0.4	0.4	32.20950947	1
2	0	1.5	0	45.55112512	0.135286838	8.80729002	9.241803414	4.503432454	[0.4 0.4]	1	1	1	0	1	[0.4 0.4]	[0.4 0.4]	45.55112512	1
3	0	0.125	0	55.78850688	0.165691861	11.70051969	10.35663494	6.406442173	[0.4 0.4 0.4]	1	1	1	0	1	[0.4 0.4 0.4]	[0.4 0.4 0.4]	55.78850688	1
4	0	0.006875	0	64.41901893	0.191324481	14.22338201	11.10079706	8.67147068	[0.4 0.4 0.4 0.4]	1	1	1	0	1	[0.4 0.4 0.4 0.4]	[0.4 0.4 0.4 0.4]	64.41901893	1
5	0	0.0005	0	72.02265269	0.213907272	16.48733353	11.62249013	11.95534737	[0.4 0.4 0.4 0.4 0.4]	1	1	1	0	1	[0.4 0.4 0.4 0.4 0.4]	[0.4 0.4 0.4 0.4 0.4]	72.02265269	1
6	0	3.44E-05	0	78.89686306	0.234323677	18.55477214	12.00073809	13.89459536	[0.4 0.4 0.4 0.4 0.4 0.4]	1	1	1	0	1	[0.4 0.4 0.4 0.4 0.4 0.4]	[0.4 0.4 0.4 0.4 0.4 0.4]	78.89686306	1
uniaxial_Neo_Hookean_tables_lambda_0_40_to_2_00
Number_of_Tests_n	Cond_GT_50_%	Det_LT_1_%	Both_Conditions_%	Max_Det	Min_Det	Avg_Det	Std_Det	Median_Det	Lambda_Max_Det	Max_Cond	Min_Cond	Avg_Cond	Std_Cond	Median_Cond	Lambda_Min_Cond	Lambda_Min_Expr	Det_at_Lambda_Min_Expr	Cond_at_Lambda_Min_Expr
1	0	20	0	11.7	0.06383217	2.871817304	2.697783994	2.282830887	0.4	1	1	1	0	1	0.4	0.4	11.7	1
2	0	3.25	0	16.54629868	0.09027232	4.556268661	3.096340834	3.556244846	[0.4 0.4]	1	1	1	0	1	[0.4 0.4]	[0.4 0.4]	16.54629868	1
3	0	0.4375	0	20.26499445	0.110560561	5.857168233	3.343559668	4.617831851	[0.4 0.4 0.4]	1	1	1	0	1	[0.4 0.4 0.4]	[0.4 0.4 0.4]	20.26499445	1
4	0	0.05125	0	23.4	0.12766434	6.955815148	3.501799107	5.658410646	[0.4 0.4 0.4 0.4]	1	1	1	0	1	[0.4 0.4 0.4 0.4]	[0.4 0.4 0.4 0.4]	23.4	1
5	0	0.005375	0	26.16199534	0.142733071	7.923538608	3.609002063	6.682445375	[0.4 0.4 0.4 0.4 0.4]	1	1	1	0	1	[0.4 0.4 0.4 0.4 0.4]	[0.4 0.4 0.4 0.4 0.4]	26.16199534	1
6	0	0.000515625	0	28.65902999	0.156356245	8.797240083	3.68475158	7.874132299	[0.4 0.4 0.4 0.4 0.4 0.4]	1	1	1	0	1	[0.4 0.4 0.4 0.4 0.4 0.4]	[0.4 0.4 0.4 0.4 0.4 0.4]	28.65902999	1
biaxial_Neo_Hookean_tables_lambda_1_00_to_2_00
Number_of_Tests_n	Cond_GT_50_%	Det_LT_1_%	Both_Conditions_%	Max_Det	Min_Det	Avg_Det	Std_Det	Median_Det	Lambda_Max_Det	Max_Cond	Min_Cond	Avg_Cond	Std_Cond	Median_Cond	Lambda_Min_Cond	Lambda_Min_Expr	Det_at_Lambda_Min_Expr	Cond_at_Lambda_Min_Expr
1	0.25	1.5	0.25	5.568465902	0	3.756097895	1.018682842	3.920617765	[2 2]	Inf	1	Inf	NaN	1	[1.05263157894737 1]	[2 2]	5.568465902	1
2	0.000625	0.016875	0.000625	7.875	0	5.422006531	0.94267408	5.516032249	[2 2 2 2]	Inf	1	Inf	NaN	1	[1.05263157894737 1 1 1]	[2 2 2 2]	7.875	1
3	1.56E-06	0.0001125	1.56E-06	9.644865862	0	6.676874523	0.921695261	6.749601666	[2 2 2 2 2 2]	Inf	1	Inf	NaN	1	[1.05263157894737 1 1 1 1 1]	[2 2 2 2 2 2]	9.644865862	1
equibiaxial_Neo_Hookean_tables_lambda_1_00_to_2_00
Number_of_Tests_n	Cond_GT_50_%	Det_LT_1_%	Both_Conditions_%	Max_Det	Min_Det	Avg_Det	Std_Det	Median_Det	Lambda_Max_Det	Max_Cond	Min_Cond	Avg_Cond	Std_Cond	Median_Cond	Lambda_Min_Cond	Lambda_Min_Expr	Det_at_Lambda_Min_Expr	Cond_at_Lambda_Min_Expr
1	5	15	5	3.9375	0	2.500970499	1.127560182	2.735407818	2	Inf	1	Inf	NaN	1	1.052631579	2	3.9375	1
2	0.25	1.5	0.25	5.568465902	0	3.733294484	0.99515815	3.861085817	[2 2]	Inf	1	Inf	NaN	1	[1.05263157894737 1]	[2 2]	5.568465902	1
3	0.0125	0.1375	0.0125	6.819950055	0	4.635110559	0.950731558	4.751346884	[2 2 2]	Inf	1	Inf	NaN	1	[1.05263157894737 1 1]	[2 2 2]	6.819950055	1
4	0.000625	0.011875	0.000625	7.875	0	5.383674105	0.931000406	5.456789204	[2 2 2 2]	Inf	1	Inf	NaN	1	[1.05263157894737 1 1 1]	[2 2 2 2]	7.875	1
5	3.13E-05	0.00096875	3.13E-05	8.804517661	0	6.038760967	0.920187616	6.116220173	[2 2 2 2 2]	Inf	1	Inf	NaN	1	[1.05263157894737 1 1 1 1]	[2 2 2 2 2]	8.804517661	1
6	1.56E-06	7.50E-05	1.56E-06	9.644865862	0	6.628856049	0.913412447	6.683258377	[2 2 2 2 2 2]	Inf	1	Inf	NaN	1	[1.05263157894737 1 1 1 1 1]	[2 2 2 2 2 2]	9.644865862	1
pure_shear_Neo_Hookean_tables_lambda_1_00_to_2_00
Number_of_Tests_n	Cond_GT_50_%	Det_LT_1_%	Both_Conditions_%	Max_Det	Min_Det	Avg_Det	Std_Det	Median_Det	Lambda_Max_Det	Max_Cond	Min_Cond	Avg_Cond	Std_Cond	Median_Cond	Lambda_Min_Cond	Lambda_Min_Expr	Det_at_Lambda_Min_Expr	Cond_at_Lambda_Min_Expr
1	5	15	5	4.038873605	0	2.439305897	1.202221581	2.65011856	2	Inf	1	Inf	NaN	1	1.052631579	2	4.038873605	1
2	0.25	2	0.25	5.711829829	0	3.670892388	1.083536113	3.815271471	[2 2]	Inf	1	Inf	NaN	1	[1.05263157894737 1]	[2 2]	5.711829829	1
3	0.0125	0.2125	0.0125	6.99553429	0	4.570998124	1.037284966	4.66827303	[2 2 2]	Inf	1	Inf	NaN	1	[1.05263157894737 1 1]	[2 2 2]	6.99553429	1
4	0.000625	0.02	0.000625	8.077747211	0	5.316283662	1.015020725	5.405396491	[2 2 2 2]	Inf	1	Inf	NaN	1	[1.05263157894737 1 1 1]	[2 2 2 2]	8.077747211	1
5	3.13E-05	0.00178125	3.13E-05	9.031195934	0	5.967536733	1.002457686	6.037442539	[2 2 2 2 2]	Inf	1	Inf	NaN	1	[1.05263157894737 1 1 1 1]	[2 2 2 2 2]	9.031195934	1
6	1.56E-06	0.000154688	1.56E-06	9.893179469	0	6.553673329	0.994517378	6.616392196	[2 2 2 2 2 2]	Inf	1	Inf	NaN	1	[1.05263157894737 1 1 1 1 1]	[2 2 2 2 2 2]	9.893179469	1
uniaxial_Neo_Hookean_tables_lambda_1_00_to_2_00
Number_of_Tests_n	Cond_GT_50_%	Det_LT_1_%	Both_Conditions_%	Max_Det	Min_Det	Avg_Det	Std_Det	Median_Det	Lambda_Max_Det	Max_Cond	Min_Cond	Avg_Cond	Std_Cond	Median_Cond	Lambda_Min_Cond	Lambda_Min_Expr	Det_at_Lambda_Min_Expr	Cond_at_Lambda_Min_Expr
1	5	20	5	3.5	0	1.986732926	1.061308566	2.110289925	2	Inf	1	Inf	NaN	1	1.052631579	2	3.5	1
2	0.25	3.25	0.25	4.949747468	0	3.013207501	0.978418832	3.142971767	[2 2]	Inf	1	Inf	NaN	1	[1.05263157894737 1]	[2 2]	4.949747468	1
3	0.0125	0.4875	0.0125	6.062177826	0	3.763701531	0.941358564	3.842893449	[2 2 2]	Inf	1	Inf	NaN	1	[1.05263157894737 1 1]	[2 2 2]	6.062177826	1
4	0.000625	0.0675	0.000625	7	0	4.383915648	0.921926297	4.453641304	[2 2 2 2]	Inf	1	Inf	NaN	1	[1.05263157894737 1 1 1]	[2 2 2 2]	7	1
5	3.13E-05	0.00865625	3.13E-05	7.826237921	0	4.925120801	0.910499501	4.986123758	[2 2 2 2 2]	Inf	1	Inf	NaN	1	[1.05263157894737 1 1 1 1]	[2 2 2 2 2]	7.826237921	1
6	1.56E-06	0.001026563	1.56E-06	8.5732141	0	5.411776692	0.90313999	5.465570775	[2 2 2 2 2 2]	Inf	1	Inf	NaN	1	[1.05263157894737 1 1 1 1 1]	[2 2 2 2 2 2]	8.5732141	1
biaxial_Ogden_tables_lambda_0_40_to_1_00_N=2_alpha1=3_alpha2=-3
Number_of_Tests_n	Cond_GT_50_%	Det_LT_1_%	Both_Conditions_%	Max_Det	Min_Det	Avg_Det	Std_Det	Median_Det	Lambda_Max_Det	Max_Cond	Min_Cond	Avg_Cond	Std_Cond	Median_Cond	Lambda_Min_Cond	Lambda_Min_Expr	Det_at_Lambda_Min_Expr	Cond_at_Lambda_Min_Expr
1	11	15	5.5	4796.537145	0	408.2120504	845.1376198	57.62638656	[0.494736842105263 0.4]	Inf	5.376457958	Inf	NaN	9.71522366	[0.968421052631579 0.526315789473684]	[0.905263157894737 0.4]	798.7375942	5.810073456
2	3.83	0.8825	0.055	31426.56529	0	1187.847883	2112.563041	413.9649989	[1 0.4 0.4 0.4]	Inf	3.284049781	Inf	NaN	8.380692124	[0.589473684210526 0.589473684210526 0.4 1]	[1 0.4 0.557894736842105 0.557894736842105]	2744.041907	3.52320677
3	2.269732813	0.05329375	0.000507813	44450.25537	0	2138.322933	3226.744492	963.744776	[0.4 0.4 1 0.4 1 0.4]	Inf	3.144697527	Inf	NaN	8.121439513	[1 0.4 0.4 1 0.557894736842105 0.557894736842105]	[1 0.4 0.526315789473684 0.526315789473684 1 0.4]	6021.179879	3.48326437
equibiaxial_Ogden_tables_lambda_0_40_to_1_00_N=2_alpha1=3_alpha2=-3
Number_of_Tests_n	Cond_GT_50_%	Det_LT_1_%	Both_Conditions_%	Max_Det	Min_Det	Avg_Det	Std_Det	Median_Det	Lambda_Max_Det	Max_Cond	Min_Cond	Avg_Cond	Std_Cond	Median_Cond	Lambda_Min_Cond	Lambda_Min_Expr	Det_at_Lambda_Min_Expr	Cond_at_Lambda_Min_Expr
1	100	100	100	5.21E-05	0	4.71E-06	1.33E-05	4.11E-08	0.463157895	Inf	111210918.4	Inf	NaN	299156019	0.905263158	0.747368421	3.00E-07	170334301.3
2	61	22.5	15	4793.638968	0	376.8423519	840.8948768	33.76909376	[0.494736842105263 0.4]	Inf	19.93708072	Inf	NaN	66.17065558	[0.873684210526316 0.747368421052632]	[0.652631578947368 0.526315789473684]	228.5531698	37.22932354
3	51.9625	4.75	2.05	6779.229241	0	849.6016386	1349.238447	223.449971	[0.494736842105263 0.494736842105263 0.4]	Inf	15.10815434	Inf	NaN	51.68487041	[0.873684210526316 0.747368421052632 0.873684210526316]	[0.589473684210526 0.589473684210526 0.463157894736842]	1306.584189	39.44126515
4	49.65	1.085	0.27	9587.277935	0	1374.00859	1787.791912	561.8869697	[0.494736842105263 0.494736842105263 0.4 0.4]	Inf	13.1639973	Inf	NaN	49.69428182	[0.873684210526316 0.747368421052632 0.873684210526316 0.873684210526316]	[0.557894736842105 0.431578947368421 0.557894736842105 0.557894736842105]	3423.322563	40.89458597
5	49.02546875	0.269375	0.03453125	11741.96948	0	1932.592538	2176.821875	1045.1204	[0.4 0.4 0.494736842105263 0.4 0.494736842105263]	Inf	11.99058784	Inf	NaN	49.24407262	[0.873684210526316 0.873684210526316 0.715789473684211 0.873684210526316 0.873684210526316]	[0.557894736842105 0.431578947368421 0.557894736842105 0.557894736842105 0.557894736842105]	3952.912406	36.32076078
6	48.66836406	0.067325	0.004457813	14380.9169	0	2515.23334	2526.618337	1547.732121	[0.4 0.4 0.494736842105263 0.4 0.494736842105263 0.494736842105263]	Inf	11.10381566	Inf	NaN	49.08080165	[0.873684210526316 0.873684210526316 0.715789473684211 0.873684210526316 0.873684210526316 0.873684210526316]	[0.526315789473684 0.526315789473684 0.526315789473684 0.526315789473684 0.526315789473684 0.4]	9944.869497	41.64630413
pure_shear_Ogden_tables_lambda_0_40_to_1_00_N=2_alpha1=3_alpha2=-3
Number_of_Tests_n	Cond_GT_50_%	Det_LT_1_%	Both_Conditions_%	Max_Det	Min_Det	Avg_Det	Std_Det	Median_Det	Lambda_Max_Det	Max_Cond	Min_Cond	Avg_Cond	Std_Cond	Median_Cond	Lambda_Min_Cond	Lambda_Min_Expr	Det_at_Lambda_Min_Expr	Cond_at_Lambda_Min_Expr
1	10	35	10	532.5363225	0	64.05560902	133.923752	4.75555796	0.4	Inf	5.463285942	Inf	NaN	6.591829354	0.526315789	0.463157895	175.669348	5.56355116
2	1	11.5	1	1065.072645	0	128.1579913	184.8642756	39.48018181	[0.4 0.4]	Inf	5.463285942	Inf	NaN	5.80304849	[1 0.526315789473684]	[0.431578947368421 0.431578947368421]	602.5649183	5.706260861
3	0.1	3.5875	0.1	1597.608968	0	192.2780469	226.166548	103.9951049	[0.4 0.4 0.4]	Inf	5.463285942	Inf	NaN	5.714688011	[0.526315789473684 0.526315789473684 0.526315789473684]	[0.4 0.4 0.4]	1597.608968	5.918077158
4	0.01	1.073125	0.01	2130.14529	0	256.4066061	261.1585203	175.1731686	[0.4 0.4 0.4 0.4]	Inf	5.463285942	Inf	NaN	5.696727486	[1 0.526315789473684 0.526315789473684 0.526315789473684]	[0.4 0.4 0.4 0.4]	2130.14529	5.918077158
5	0.001	0.3078125	0.001	2662.681613	0	320.5401531	291.9994361	226.2854801	[0.4 0.4 0.4 0.4 0.4]	Inf	5.463285942	Inf	NaN	5.684788971	[1 1 0.526315789473684 0.526315789473684 0.526315789473684]	[0.4 0.4 0.4 0.4 0.4]	2662.681613	5.918077158
6	0.0001	0.084526563	0.0001	3195.217935	0	384.6770556	319.8830169	313.1984536	[0.4 0.4 0.4 0.4 0.4 0.4]	Inf	5.463285942	Inf	NaN	5.682193847	[0.526315789473684 0.526315789473684 0.526315789473684 0.526315789473684 0.526315789473684 0.526315789473684]	[0.4 0.4 0.4 0.4 0.4 0.4]	3195.217935	5.918077158
uniaxial_Ogden_tables_lambda_0_40_to_1_00_N=2_alpha1=3_alpha2=-3
Number_of_Tests_n	Cond_GT_50_%	Det_LT_1_%	Both_Conditions_%	Max_Det	Min_Det	Avg_Det	Std_Det	Median_Det	Lambda_Max_Det	Max_Cond	Min_Cond	Avg_Cond	Std_Cond	Median_Cond	Lambda_Min_Cond	Lambda_Min_Expr	Det_at_Lambda_Min_Expr	Cond_at_Lambda_Min_Expr
1	100	100	100	4.61E-06	0	3.56E-07	1.04E-06	1.90E-09	0.4	Inf	87886917.18	Inf	NaN	164337058.8	0.810526316	0.810526316	1.80E-08	87886917.18
2	42.5	41	26.5	60.93761382	0	8.006347145	13.12267883	2.031200935	[0.526315789473684 0.4]	Inf	22.22297258	Inf	NaN	40.6746735	[0.747368421052632 0.589473684210526]	[0.589473684210526 0.431578947368421]	35.78257054	25.81772385
3	15.85	17.275	6.1	86.17879993	0	17.19616074	20.29706628	8.556371565	[0.526315789473684 0.526315789473684 0.4]	Inf	16.87634395	Inf	NaN	28.27629819	[0.747368421052632 0.557894736842105 0.747368421052632]	[0.557894736842105 0.557894736842105 0.4]	85.20511463	20.92067029
4	5.91875	7.39	1.40125	121.8752276	0	26.96093428	26.23674941	17.97479733	[0.526315789473684 0.526315789473684 0.4 0.4]	Inf	14.6315547	Inf	NaN	24.34947698	[0.747368421052632 0.557894736842105 0.747368421052632 0.747368421052632]	[0.589473684210526 0.589473684210526 0.589473684210526 0.4]	99.83488269	17.72778025
5	2.28671875	3.1496875	0.33015625	149.26606	0	37.0998399	31.3426229	28.74813174	[0.526315789473684 0.526315789473684 0.4 0.4 0.4]	Inf	13.32515629	Inf	NaN	22.33012114	[0.778947368421053 0.778947368421053 0.778947368421053 0.557894736842105 0.778947368421053]	[0.589473684210526 0.4 0.589473684210526 0.589473684210526 0.589473684210526]	115.2793928	15.92892506
6	0.92271875	1.27050625	0.078953125	182.8128415	0	47.48834893	35.81889826	39.67851261	[0.526315789473684 0.526315789473684 0.4 0.4 0.4 0.526315789473684]	Inf	12.37040526	Inf	NaN	21.08137901	[0.778947368421053 0.778947368421053 0.778947368421053 0.778947368421053 0.778947368421053 0.557894736842105]	[0.589473684210526 0.589473684210526 0.589473684210526 0.4 0.589473684210526 0.589473684210526]	128.8862793	14.76352166
biaxial_Ogden_tables_lambda_0_40_to_2_00_N=2_alpha1=3_alpha2=-3
Number_of_Tests_n	Cond_GT_50_%	Det_LT_1_%	Both_Conditions_%	Max_Det	Min_Det	Avg_Det	Std_Det	Median_Det	Lambda_Max_Det	Max_Cond	Min_Cond	Avg_Cond	Std_Cond	Median_Cond	Lambda_Min_Cond	Lambda_Min_Expr	Det_at_Lambda_Min_Expr	Cond_at_Lambda_Min_Expr
1	12	19	8	4837.602485	0	106.2887857	494.1585805	9.017560063	[0.484210526315789 0.4]	1756125714	1.572456141	17327160.99	114298032.4	8.614109456	[1.83157894736842 0.652631578947368]	[2 0.568421052631579]	25.00886922	2.053154763
2	1.1925	0.8825	0.06	38664.17817	0	378.8960787	1465.999029	45.5425281	[2 2 0.4 0.4]	1756125714	1.44142574	43329.90069	5772985.137	6.458303109	[2 2 0.652631578947368 0.568421052631579]	[2 2 0.652631578947368 0.568421052631579]	1982.129308	1.44142574
3	0.550223438	0.03845625	0.000445313	54679.40514	0	738.2778362	2359.748551	98.28789616	[2 2 0.4 0.4 0.4 0.4]	2630055319	1.411527012	148.6209082	414569.9534	5.872844052	[2 2 2 2 0.568421052631579 0.568421052631579]	[2 2 2 2 0.568421052631579 0.568421052631579]	4574.773751	1.411527012
equibiaxial_Ogden_tables_lambda_0_40_to_2_00_N=2_alpha1=3_alpha2=-3
Number_of_Tests_n	Cond_GT_50_%	Det_LT_1_%	Both_Conditions_%	Max_Det	Min_Det	Avg_Det	Std_Det	Median_Det	Lambda_Max_Det	Max_Cond	Min_Cond	Avg_Cond	Std_Cond	Median_Cond	Lambda_Min_Cond	Lambda_Min_Expr	Det_at_Lambda_Min_Expr	Cond_at_Lambda_Min_Expr
1	100	100	100	3.81E-05	0	2.11E-06	8.49E-06	4.31E-08	0.484210526	1756125714	104917624.4	326119274.4	381915833.8	180601519.6	1.578947368	1.578947368	2.90E-07	104917624.4
2	30	14.5	10.5	19332.08908	0	664.180176	2270.636717	19.84858612	[2 0.4]	1756125714	1.564909592	16306065.25	109590887.6	24.91764949	[1.83157894736842 0.652631578947368]	[2 0.568421052631579]	1617.426771	1.802978867
3	13.9375	1.9	0.8125	27339.70257	0	1604.341323	3765.630387	95.89796517	[2 0.4 0.4]	1016045388	1.411527012	624695.2044	16639125.23	17.59550556	[2 2 0.568421052631579]	[2 2 0.568421052631579]	2287.386875	1.411527012
4	9.57	0.2725	0.075	38664.17817	0	2719.713459	5109.554135	368.4971691	[2 2 0.4 0.4]	1756125714	1.370635862	40788.89369	5532954.917	12.86955698	[2 2 1.91578947368421 0.568421052631579]	[2 2 2 0.568421052631579]	2801.465345	1.371741208
5	7.33796875	0.03875	0.0059375	47353.75392	0	3958.191899	6338.225206	834.1951168	[2 2 0.4 0.4 0.4]	2338502714	1.370639376	2608.53984	1782721.093	10.00785478	[2 2 1.91578947368421 0.989473684210526 0.568421052631579]	[2 2 2 2 0.484210526315789]	10075.0725	2.60046999
6	5.648985938	0.004546875	0.000560938	57996.26725	0	5287.593261	7470.067761	1625.48884	[2 2 2 0.4 0.4 0.4]	1360931011	1.370642891	120.8575936	265217.0205	8.733723023	[2 2 1.91578947368421 0.568421052631579 0.989473684210526 0.989473684210526]	[2 2 2 2 2 0.484210526315789]	11264.2735	2.333261784
pure_shear_Ogden_tables_lambda_0_40_to_2_00_N=2_alpha1=3_alpha2=-3
Number_of_Tests_n	Cond_GT_50_%	Det_LT_1_%	Both_Conditions_%	Max_Det	Min_Det	Avg_Det	Std_Det	Median_Det	Lambda_Max_Det	Max_Cond	Min_Cond	Avg_Cond	Std_Cond	Median_Cond	Lambda_Min_Cond	Lambda_Min_Expr	Det_at_Lambda_Min_Expr	Cond_at_Lambda_Min_Expr
1	5	30	5	532.5363225	6.47E-05	39.49711188	119.2964113	4.221117023	0.4	158.5222237	3.017843954	14.53340935	34.27288083	5.52047839	2	2	24.1171875	3.017843954
2	0.25	8.25	0.25	1065.072645	0.000129374	80.8601858	166.2733163	16.33459726	[0.4 0.4]	158.5222237	2.758673198	5.425794348	8.149430047	4.45952186	[2 0.652631578947368]	[2 0.568421052631579]	77.79410852	3.18985036
3	0.0125	2.0375	0.0125	1597.608968	0.00019406	123.2270332	204.7640657	31.52220279	[0.4 0.4 0.4]	158.5222237	2.726575863	4.503039946	2.370602835	4.164671522	[2 2 0.652631578947368]	[2 2 0.568421052631579]	110.1777709	2.856699778
4	0.000625	0.47375	0.000625	2130.14529	0.000258747	166.2129738	237.5487714	46.66014063	[0.4 0.4 0.4 0.4]	158.5222237	2.726599427	4.326347478	1.302102618	4.097532817	[2 2 0.989473684210526 0.652631578947368]	[2 2 0.484210526315789 2]	260.6018914	3.342262525
5	3.13E-05	0.1023125	3.13E-05	2662.681613	0.000323434	209.6136877	266.498966	70.42200998	[0.4 0.4 0.4 0.4 0.4]	158.5222237	2.720101781	4.28762595	1.12213191	4.126333418	[2 2 2 2 0.568421052631579]	[2 2 2 2 0.484210526315789]	296.1888945	3.16021575
6	1.56E-06	0.020439063	1.56E-06	3195.217935	0.000388121	253.3070934	292.6683602	105.1987601	[0.4 0.4 0.4 0.4 0.4 0.4]	158.5222237	2.712023094	4.291770935	1.069552463	4.185694894	[2 2 2 2 2 0.568421052631579]	[2 2 2 2 2 0.484210526315789]	329.7054051	3.039178129
uniaxial_Ogden_tables_lambda_0_40_to_2_00_N=2_alpha1=3_alpha2=-3
Number_of_Tests_n	Cond_GT_50_%	Det_LT_1_%	Both_Conditions_%	Max_Det	Min_Det	Avg_Det	Std_Det	Median_Det	Lambda_Max_Det	Max_Cond	Min_Cond	Avg_Cond	Std_Cond	Median_Cond	Lambda_Min_Cond	Lambda_Min_Expr	Det_at_Lambda_Min_Expr	Cond_at_Lambda_Min_Expr
1	100	100	100	4.61E-06	0	3.01E-07	1.05E-06	1.90E-09	0.4	598074687.7	78825272.32	217267924.3	111911040.2	192626904.7	0.821052632	0.821052632	1.66E-08	78825272.32
2	22	51.5	17.5	133.7851233	0	9.380959294	21.07734123	0.957604238	[2 0.4]	598074687.7	2.683969297	10863437.78	53331583.08	20.89487224	[2 0.652631578947368]	[2 0.652631578947368]	14.63323169	2.683969297
3	4.825	20.875	2.95	189.2007358	0	21.0300419	33.93109896	4.546617575	[2 2 0.4]	502561611.5	2.5662495	541535.8774	12201481.04	12.04119724	[2 2 0.652631578947368]	[2 0.568421052631579 2]	40.48600854	2.721908258
4	1.11	7.4725	0.495	267.5702466	0	33.99883102	45.06626933	13.12436171	[2 2 0.4 0.4]	598074687.7	2.445046397	27170.53569	2717942.495	9.275642424	[2 2 2 0.568421052631579]	[2 2 2 0.484210526315789]	102.053641	3.54078133
5	0.28953125	2.39	0.07671875	327.7052872	0	47.85644151	54.96565017	23.87008889	[0.4 0.4 0.4 2 2]	721281754.3	2.329618241	1295.973437	613621.0171	7.520107011	[2 0.568421052631579 2 2 2]	[2 2 2 0.484210526315789 2]	117.8413942	3.131167782
6	0.083678125	0.71919375	0.012045313	401.3553698	0	62.34156977	63.8805124	36.9611192	[0.4 0.4 0.4 2 2 2]	502561611.5	2.287297949	77.77882749	140003.8691	6.839784694	[2 0.568421052631579 2 2 2 2]	[2 2 2 2 2 0.484210526315789]	131.750684	2.861614148
biaxial_Ogden_tables_lambda_1_00_to_2_00_N=2_alpha1=3_alpha2=-3
Number_of_Tests_n	Cond_GT_50_%	Det_LT_1_%	Both_Conditions_%	Max_Det	Min_Det	Avg_Det	Std_Det	Median_Det	Lambda_Max_Det	Max_Cond	Min_Cond	Avg_Cond	Std_Cond	Median_Cond	Lambda_Min_Cond	Lambda_Min_Expr	Det_at_Lambda_Min_Expr	Cond_at_Lambda_Min_Expr
1	15	14	5	40.98358157	0	12.60120509	11.3162202	9.265902262	[2 1.47368421052632]	Inf	3.017843954	Inf	NaN	11.42713276	[2 1]	[2 1.05263157894737]	27.1361518	3.493670694
2	1.05375	0.56625	0.03625	157.4702989	0	36.58071658	22.97819877	33.64449974	[2 2 2 1]	Inf	3.005276291	Inf	NaN	10.04147313	[2 1 1.21052631578947 1]	[2 1 2 1.21052631578947]	62.48990304	4.154615944
3	0.100359375	0.02100625	0.000209375	225.2932923	0	61.20708877	31.50461124	57.7291165	[2 2 2 1 2 1]	Inf	2.997623545	Inf	NaN	9.794825527	[2 1 1.21052631578947 1 1.21052631578947 1]	[2 1.36842105263158 2 1 2 1]	104.6056206	4.565259349
equibiaxial_Ogden_tables_lambda_1_00_to_2_00_N=2_alpha1=3_alpha2=-3
Number_of_Tests_n	Cond_GT_50_%	Det_LT_1_%	Both_Conditions_%	Max_Det	Min_Det	Avg_Det	Std_Det	Median_Det	Lambda_Max_Det	Max_Cond	Min_Cond	Avg_Cond	Std_Cond	Median_Cond	Lambda_Min_Cond	Lambda_Min_Expr	Det_at_Lambda_Min_Expr	Cond_at_Lambda_Min_Expr
1	100	100	100	1.73E-06	0	2.98E-07	4.84E-07	2.83E-08	1.947368421	Inf	96988383.78	Inf	NaN	175084347.2	1.263157895	1.578947368	2.90E-07	104917624.4
2	28.5	21.5	14.5	40.41358716	0	10.79515525	11.00507533	7.049109046	[2 1.52631578947368]	Inf	15.05038561	Inf	NaN	29.26400504	[1.42105263157895 1.15789473684211]	[1.89473684210526 1.42105263157895]	27.21614111	23.46902835
3	9.1	4.3	1.675	57.15344307	0	21.80817033	15.37745452	19.51541526	[2 1.52631578947368 1.52631578947368]	Inf	11.53232135	Inf	NaN	23.59205539	[1.15789473684211 1.15789473684211 1.42105263157895]	[1.42105263157895 1.42105263157895 2]	56.01630209	19.67595157
4	3.43125	0.83375	0.18375	80.82717433	0	32.81763101	18.62984027	32.01238858	[2 2 1.52631578947368 1.52631578947368]	Inf	10.01397882	Inf	NaN	21.76400227	[1.47368421052632 1.15789473684211 1.15789473684211 1.15789473684211]	[1.42105263157895 1.42105263157895 2 1.42105263157895]	68.6056787	16.54987433
5	1.43828125	0.1584375	0.0203125	98.99266723	0	43.84129073	21.24580371	44.1695381	[2 2 2 1.52631578947368 1.52631578947368]	Inf	9.132027037	Inf	NaN	20.89726854	[1.15789473684211 1.15789473684211 1.47368421052632 1.15789473684211 1.15789473684211]	[1.42105263157895 1.42105263157895 1.42105263157895 1.42105263157895 2]	79.21901413	14.75316115
6	0.642496875	0.031175	0.002284375	121.2407615	0	54.86825531	23.44437627	56.25217812	[2 2 2 1.52631578947368 1.52631578947368 1.52631578947368]	Inf	8.58107284	Inf	NaN	20.40675733	[1.15789473684211 1.15789473684211 1.15789473684211 1.47368421052632 1.15789473684211 1.15789473684211]	[1.42105263157895 1.42105263157895 2 1.42105263157895 1.42105263157895 1.42105263157895]	88.56955035	13.57254982
pure_shear_Ogden_tables_lambda_1_00_to_2_00_N=2_alpha1=3_alpha2=-3
Number_of_Tests_n	Cond_GT_50_%	Det_LT_1_%	Both_Conditions_%	Max_Det	Min_Det	Avg_Det	Std_Det	Median_Det	Lambda_Max_Det	Max_Cond	Min_Cond	Avg_Cond	Std_Cond	Median_Cond	Lambda_Min_Cond	Lambda_Min_Expr	Det_at_Lambda_Min_Expr	Cond_at_Lambda_Min_Expr
1	5	30	5	24.1171875	0	6.558645128	7.509827109	3.452986897	2	Inf	3.017843954	Inf	NaN	4.003653911	2	2	24.1171875	3.017843954
2	0.25	8.75	0.25	48.234375	0	13.32024927	10.46330131	11.49554469	[2 2]	Inf	3.005276291	Inf	NaN	3.35833959	[2 1.21052631578947]	[2 2]	48.234375	3.017843954
3	0.0125	2.3	0.0125	72.3515625	0	20.14034423	12.82633137	18.95233069	[2 2 2]	Inf	2.997623545	Inf	NaN	3.239244631	[2 1.21052631578947 1.21052631578947]	[2 2 2]	72.3515625	3.017843954
4	0.000625	0.56	0.000625	96.46875	0	26.97796582	14.80740281	25.92680664	[2 2 2 2]	Inf	2.991383813	Inf	NaN	3.195308272	[1.15789473684211 2 1.15789473684211 1.15789473684211]	[2 2 2 2]	96.46875	3.017843954
5	3.13E-05	0.12746875	3.13E-05	120.5859375	0	33.82032248	16.54219441	32.65959614	[2 2 2 2 2]	Inf	2.986384263	Inf	NaN	3.178143935	[2 1.15789473684211 1.15789473684211 1.15789473684211 1.15789473684211]	[2 2 2 2 2]	120.5859375	3.017843954
6	1.56E-06	0.027432813	1.56E-06	144.703125	0	40.66328187	18.10510468	39.50212335	[2 2 2 2 2 2]	Inf	2.982942384	Inf	NaN	3.168947405	[1.15789473684211 1.15789473684211 2 1.15789473684211 1.15789473684211 1.15789473684211]	[2 2 2 2 2 2]	144.703125	3.017843954
uniaxial_Ogden_tables_lambda_1_00_to_2_00_N=2_alpha1=3_alpha2=-3
Number_of_Tests_n	Cond_GT_50_%	Det_LT_1_%	Both_Conditions_%	Max_Det	Min_Det	Avg_Det	Std_Det	Median_Det	Lambda_Max_Det	Max_Cond	Min_Cond	Avg_Cond	Std_Cond	Median_Cond	Lambda_Min_Cond	Lambda_Min_Expr	Det_at_Lambda_Min_Expr	Cond_at_Lambda_Min_Expr
1	100	100	100	5.05E-08	0	9.72E-09	1.62E-08	0	1.894736842	Inf	113918937.7	Inf	NaN	197133580.8	1.210526316	1.210526316	6.30E-09	113918937.7
2	27.5	85.5	27.5	1.467961578	0	0.470069885	0.408485301	0.370804125	[2 1.36842105263158]	Inf	12.75440083	Inf	NaN	26.93925814	[2 1.31578947368421]	[2 1.31578947368421]	1.450444957	12.75440083
3	7.15	54.4	7.15	2.076011173	0	0.937765023	0.531844415	0.921702256	[2 2 1.36842105263158]	Inf	9.888255628	Inf	NaN	18.19865969	[2 1.26315789473684 1.26315789473684]	[2 1.31578947368421 1.31578947368421]	2.051238929	10.03194607
4	1.96625	28.12625	1.93625	2.935923156	0	1.394992354	0.615184055	1.429153081	[2 2 1.36842105263158 1.36842105263158]	Inf	8.709908369	Inf	NaN	16.35282724	[2 1.26315789473684 1.26315789473684 1.26315789473684]	[1.31578947368421 1.31578947368421 2 1.31578947368421]	2.512244359	9.02505245
5	0.58390625	12.8396875	0.50671875	3.595756829	0	1.846756384	0.680866268	1.906814294	[1.36842105263158 1.36842105263158 2 1.36842105263158 2]	Inf	8.020871911	Inf	NaN	15.43031768	[2 1.21052631578947 1.21052631578947 1.21052631578947 1.21052631578947]	[2 1.26315789473684 1.31578947368421 1.26315789473684 1.26315789473684]	2.815488296	8.206608967
6	0.17901875	5.472921875	0.122726563	4.403884735	0	2.295344724	0.736562568	2.366505339	[1.36842105263158 1.36842105263158 2 1.36842105263158 2 2]	Inf	7.542130337	Inf	NaN	14.90400894	[2 1.21052631578947 1.21052631578947 1.21052631578947 1.21052631578947 1.21052631578947]	[2 2 1.31578947368421 1.31578947368421 1.31578947368421 1.31578947368421]	4.102477859	10.03194607
